# Supplementary material for: Microbiome Profiling from Fecal Immunochemical Test Reveals Microbial Signatures with Potential for Colorectal Cancer Screening
Source: Cancers (Basel). 2022 Dec 25;15(1):120. doi: 10.3390/cancers15010120 (PMC9817783; doi:10.3390/cancers15010120)
Supplement: Supplementary file 1 [file cancers-15-00120-s001.zip]

Archive with 2 entries (2 files):
- Supplementary_Data_revised.xlsx
- Supplementary_Material_revised.docx
