# Supplementary material for: Microbiome Profiling from Fecal Immunochemical Test Reveals Microbial Signatures with Potential for Colorectal Cancer Screening
Source: Cancers (Basel). 2022 Dec 25;15(1):120. doi: 10.3390/cancers15010120 (PMC9817783; doi:10.3390/cancers15010120)
Supplement: Supplementary file 1 [file cancers-15-00120-s001.zip › Supplementary_Data_revised.xlsx]

## Sheet: Data S1
Legend:	Data S1.Strengthening The Organization and Reporting of Microbiome Studies (STORMS) checklist
Version:	1.03
Number	Item	Recommendation	Item Source	Additional Guidance	Yes/No/NA	Comments or location in manuscript
Abstract
1	Structured or Unstructured Abstract	Abstract should include information on background, methods, results, and conclusions in structured or unstructured format.	STORMS		Yes	Abstract
1.1	Study Design	State study design in abstract.	STORMS	See 3.0 for additional information on study design.	Yes	Abstract
1.2	Sequencing methods	State the strategy used for metagenomic classification.	STORMS	For example, targeted 16S by qPCR or sequencing, shotgun metagenomics, metatranscriptomics, etc.	Yes	Abstract
1.3	Specimens	Describe body site(s) studied.	STORMS		Yes	Abstract
Introduction
2	Background and Rationale	Summarize the underlying background, scientific evidence, or theory driving the current hypothesis as well as the study objectives.	STORMS		Yes	Main
2.1	Hypotheses	State the pre-specified hypothesis. If the study is exploratory, state any pre-specified study objectives.	STORMS		Yes	Main
Methods
3	Study Design	Describe the study design.	STORMS	Observational (Case-Control, Cohort, Cross-sectional survey, etc.) or Experimental (Randomized controlled trial, Non-randomized controlled trial, etc.). For a brief description of common study designs see: DOI: 10.11613/BM.2014.022 If applicable, describe any blinding (e.g. single or double-blinding) used in the course of the study.	Yes	Sample collection and subjects
3.1	Participants	State what the population of interest is, and the method by which participants are sampled from that population. Include relevant information on physiological state of the subjects or stage in the life history of disease under study when participants were sampled.	STORMS	Examples of the population of interest could be: adults with no chronic health conditions, adults with type II diabetes, newborns, etc. This is the total population to whom the study is hoped to be generalizable to. The sampling method describes how potential participants were selected from that population. If the participants are from a substudy of a larger study, provide a brief description of …	Yes	Sample collection and subjects
3.2	Geographic location	State the geographic region(s) where participants were sampled from.	MIxS: geographic location (country and/or sea,region)	Geographic coordinates can be reported to prevent potential ambiguities if necessary.	Yes	Sample collection and subjects
3.3	Relevant Dates	State the start and end dates for recruitment, follow-up, and data collection.	STORMS	Recruitment is the period in which participants are recruited for the study. In longitudinal studies, follow-up is the date range in which participants are asked to complete a specific assessment. Finally, data collection is the total period in which data is being collected from participants including during initial recruitment through all follow-ups.	Yes	Sample collection and subjects
3.4	Eligibility criteria	List any criteria for inclusion and exclusion of recruited participants.	Modified STROBE	Among potential recruited participants, how were some chosen and others not? This could include criteria such as sex, diet, age, health status, or BMI. If there is a primary and validation sample, describe inclusion/exclusion criteria for each.	Yes	Sample collection and subjects
3.5	Antibiotics Usage	List what is known about antibiotics usage before or during sample collection.	STORMS	If participants were excluded due to current or recent antibiotics usage, state this here. Other factors (e.g. proton pump inhibitors, probiotics, etc.) that may influence the microbiome should also be described as well.	NA
3.6	Analytic sample size	Explain how the final analytic sample size was calculated, including the number of cases and controls if relevant, and reasons for dropout at each stage of the study. This should include the number of individuals in whom microbiome sequencing was attempted and the number in whom microbiome sequencing was successful.	STORMS	Consider use of a flow diagram (see template at https://stormsmicrobiome.org/figures). Also state sample size in abstract. If power analysis was used to calculate sample size, describe those calculations.	Yes	Microbiome analysis
3.7	Longitudinal Studies	For longitudinal studies, state how many follow-ups were conducted, describe sample size at follow-up by group or condition, and discuss any loss to follow-up.	STORMS	If there is loss to follow-up, discuss the likelihood that drop-out is associated with exposures, treatments, or outcomes of interest.	NA
3.8	Matching	For matched studies, give matching criteria.	Modified STROBE	"Matched" refers to matching between comparable study participants as cases and controls or exposed / unexposed. Indicate whether participants were individual or frequency matched and in what ratio were they matched (e.g. 1 case to 1 control).	NA
3.9	Ethics	State the name of the institutional review board that approved the study and protocols, protocol number and date of approval, and procedures for obtaining informed consent from participants.	STORMS		Yes	Sample collection and subjects
4	Laboratory methods	State the laboratory/center where laboratory work was done.	STORMS	Provide a reference to complete lab protocols if previously published elsewhere such as on protocols.io. Note any modifications of lab protocols and the reason for protocol modifications.	Yes
4.1	Specimen collection	State the body site(s) sampled from and how specimens were collected.	MIxS: sample collection device or method; host body site	Use terms from the Uber-anatomy Ontology (https://www.ebi.ac.uk/ols/ontologies/uberon) to describe body sites in a standardized format.	Yes
4.2	Shipping	Describe how samples were stored and shipped to the laboratory.	STORMS	Include length of time from collection to receipt by the lab and if temperature control was used during shipping.	Yes	DNA extraction and 16S sequencing
4.3	Storage	Describe how the laboratory stored samples, including time between collection and storage and any preservation buffers or refrigeration used.	STORMS	State where each procedure or lot of samples was done if not all in the same place. Include reagent/lot/catalogue #s for storage buffers.	Yes	DNA extraction and 16S sequencing
4.4	DNA extraction	Provide DNA extraction method, including kit and version if relevant.	MIxS: nucleic acid extraction	If any DNA quantification methods were used prior to DNA amplification or at the pooling step of library preparation, state so here.	Yes	DNA extraction and 16S sequencing
4.5	Human DNA sequence depletion or microbial DNA enrichment	Describe whether human DNA sequence depletion or enrichment of microbial or viral DNA was performed.	STORMS		NA
4.6	Primer selection	Provide primer selection and DNA amplification methods as well as variable region sequenced (if applicable).	MIxS: pcr primers		Yes	DNA extraction and 16S sequencing
4.7	Positive Controls	Describe any positive controls (mock communities) if used.	STORMS	If used, should be deposited under guidance provided in the 8.X items.	Yes	DNA extraction and 16S sequencing
4.8	Negative Controls	Describe any negative controls if used.	STORMS	If used, should be deposited under guidance provided in the 8.X items.	Yes	DNA extraction and 16S sequencing
4.9	Contaminant mitigation and identification	Provide any laboratory or computational methods used to control for or identify microbiome contamination from the environment, reagents, or laboratory.	STORMS	Includes filtering of reagents and other steps to minimize contamination. It is relevant to state whether the specimens of interest have low microbial load, which makes contamination especially relevant.	Yes	DNA extraction and 16S sequencing
4.1	Replication	Describe any biological or technical replicates included in the sequencing, including which steps were replicated between them.	STORMS	Replication may be biological (redundant biological specimens) or technical (aliquots taken at different stages of analysis) and used in extraction, sequencing, preprocessing, and/or data analysis.	NA
4.11	Sequencing strategy	Major divisions of strategy, such as shotgun or amplicon sequencing.	MIxS: sequencing method	For amplicon sequencing (for example, 16S variable region), state the region selected. State the model of sequencer used.	Yes	DNA extraction and 16S sequencing
4.12	Sequencing methods	State whether experimental quantification was used (QMP/cell count based, spike-in based) or whether relative abundance methods were applied.	STORMS	These include read length, sequencing depth per sample (average and minimum), whether reads are paired, and other parameters.	Yes	Microbiome analysis
4.13	Batch effects	Detail any blocking or randomization used in study design to avoid confounding of batches with exposures or outcomes. Discuss any likely sources of batch effects, if known.	STORMS	Sources of batch effects include sample collection, storage, library preparation, and sequencing and are commonly unavoidable in all but the smallest of studies.	Yes	Statistical analysis
4.14	Metatranscriptomics	Detail whether any mRNA enrichment was performed and whether/how retrotranscription was performed prior to sequencing. Provide size range of isolated transcripts. Describe whether the sequencing library was stranded or not. Provide details on sequencing methods and platforms.	STORMS	Provide details on any internal standards which may have been used as well as parameters and versions of any software or databases used.	NA
4.15	Metaproteomics	Detail which protease was used for digestion. Provide details on proteomic methods and platforms (e.g. LC-MS/MS, instrument type, column type, mass range, resolution, scan speed, maximum injection time, isolation window, normalised collision energy, and resolution).	STORMS	Provide details on any internal standards which may have been used as well as parameters and versions of any software or databases used.	NA
4.16	Metabolomics	Specify the analytic method used (such as nuclear magnetic resonance spectroscopy or mass spectrometry). For mass spectrometry, detail which fractions were obtained (polar and/or non polar) and how these were analyzed. Provide details on metabolomics methods and platforms (e.g. derivatization, instrument type, injection type, column type and instrument settings).	STORMS	Provide details on any internal standards which may have been used as well as parameters and versions of any software or databases used.	NA
5	Data sources/ measurement	For each non-microbiome variable, including the health condition, intervention, or other variable of interest, state how it was defined, how it was measured or collected, and any transformations applied to the variable prior to analysis.	MIxS: host disease status	State any sources of potential bias in measurements, for example multiple interviewers or measurement instruments, and whether these potential biases were assessed or accounted for in study design. Use terms from a standardized ontology such as the Experimental Factor Ontology (https://www.ebi.ac.uk/efo/) to describe variables of interest in a standardized format.	NA
6	Research design for causal inference	Discuss any potential for confounding by variables that may influence both the outcome and exposure of interest. State any variables controlled for and the rationale for controlling for them.	STORMS	For causal inference, this item refers to describing the assumptions that would be required to draw causal inferences from observational data. See Vujkovic-Cvijin, I., Sklar, J., Jiang, L. et al. Host variables confound gut microbiota studies of human disease. Nature 587, 448–454 (2020). https://doi.org/10.1038/s41586-020-2881-9 for more details on confounding in observational microbiome studies.…	NA
6.1	Selection bias	Discuss potential for selection or survival bias.	STORMS	Selection bias can occur when some members of the target study population are more likely to be included in the study/final analytic sample than others. Some examples include survival bias (where part of the target study population is more likely to die before they can be studied), convenience sampling (where members of the target study population are not selected at random), and loss to follow-u…	Yes	Discussion
7	Bioinformatic and Statistical Methods	Describe any transformations to quantitative variables used in analyses (e.g. use of percentages instead of counts, normalization, rarefaction, categorization).	STORMS	If a variable is analyzed using different transformations, state rationale for the transformation and for each analyses which version of the variable is used. In case of any complex or multistep transformations, give enumerated instructions for reproducing those transformations.	Yes	Microbiome analysis
7.1	Quality Control	Describe any methods to identify or filter low quality reads or samples.	MIxS: sequence quality check	If samples were excluded based on quality or read depth, list the criteria used, the number of samples excluded, and the final sample size after quality control.	Yes	Microbiome analysis
7.2	Sequence analysis	Describe any taxonomic, functional profiling, or other sequence analysis performed.	MIxS: feature prediction; similarity search method		Yes	Microbiome analysis,Comparison of FIT positive samples and faecal 16S and Whole genome shotgun (WGS) samples. , Genome Content inference
7.3	Statistical methods	Describe all statistical methods.	Modified STROBE	Describe any statistical tests used, exploratory data analysis performed, dimension reduction methods/unsupervised analysis, alpha/beta metrics, and/or methods for adjusting for measurement bias. If multiple statistical methods are possible, discuss why the methods used were selected. If a multiple hypothesis testing correction method was used, describe the type of correction used. State which ta…	Yes	Statistical analysis
7.4	Longitudinal analysis	If the study is longitudinal, include a section that explicitly states what analysis methods were used (if any) to account for grouping of measurements by individual or patterns over time.	STORMS		NA
7.5	Subgroup analysis	Describe any methods used to examine subgroups and interactions.	STROBE		NA
7.6	Missing data	Explain how missing data were addressed.	STROBE	"Missing data" refers to participant measurements such as covariates, exposures, outcomes, or time points that should have been collected but were not, not to zeros in taxonomic abundance tables or data points not applicable to that observation.	Yes	16S metabarcoding corroborates the feasibility of FIT samples to study the gut microbiome,Machine Learning Classification
7.7	Sensitivity analyses	State criteria used to select findings for reporting.	STROBE		NA
7.8	Findings		STORMS	For example, false discovery rate with total number of tests, effect size threshold, significance threshold, microbes of interest.	Yes	Statistical analysis
7.9	Software	Cite all software (including read mapping software) and databases (including any used for taxonomic reference or annotating amplicons, if applicable) used. Include version numbers.	Modified STREGA	Installed packages, add-ons or libraries should be stated and cited in addition to the software used. All parameters employed that differ from the default of that software/version should be provided. This is in addition to, not a replacement for, publishing of code as outlined in the section Reproducible Research.	Yes	Materials and methods
8	Reproducible research	Make a statement about whether and how others can reproduce the reported analysis.	STORMS	Any protected information that has been excluded or provided under controlled access should be listed along with any relevant data access procedures. "On request from authors" is not sufficiently detailed; formal data access procedures and conditions should be defined. If data are unavailable, state so clearly. Consider using a specialized rubric for reproducible research (such as: https://mbio.a…	Yes	Data and code availability
8.1	Raw data access	State where raw data may be accessed including demultiplexing information.	STORMS	Robust, long-term databases such as those hosted by NCBI and EBI are preferred. If using a private repository, provide rationale.	Yes	Data and code availability
8.2	Processed data access	State where processed data may be accessed.	STORMS	Unfiltered data should be provided. Robust, long-term databases such as those hosted by NCBI and EBI-EMBL are preferred. Repositories like zenodo (https://zenodo.org/) or publisso (https://www.publisso.de/en/working-for-you/doi-service/) can be used to provide a DOI and long-term storage for processed datasets, even those which cannot be published openly.	NA
8.3	Participant data access	State where individual participant data such as demographics and other covariates may be accessed, and how they can be matched to the microbiome data.	STORMS	If re-categorized, transformed, or otherwise derived variables were used in the analysis, these variables or code for deriving them should be provided. Examples of how participant data can be matched to microbiome data are: using the same set of anonymized identifiers, or using different anonymized identifiers but providing a map. Provided data should be sufficient to independently replicate the …	Yes	Data and code availability
8.4	Source code access	State where code may be accessed.	STORMS	If a standard or formalized workflow was employed, reference it here.	Yes	Data and code availability
8.5	Full results	Provide full results of all analyses, in computer-readable format, in supplementary materials.	STORMS	For example, any fold-changes, p-values, or FDR values calculated, provided as a spreadsheet. Use a machine-readable, plain-text format such as csv or tsv.	Yes	Supplementary material
Results
9	Descriptive data	Give characteristics of study participants (e.g. dietary, demographic, clinical, social) and information on exposures and potential confounders.	STROBE	Typically reported in a table included in the paper or as a supplementary table. Indicate number of participants with missing data for each variable of interest. This includes environmental and lifestyle factors that may affect the relationship between the microbiome and the condition of interest. Participant diet and medication use should be summarized, if known. At minimum, age and sex of all p…	Yes	Data and code availability
10	Microbiome data	Report descriptive findings for microbiome analyses with all applicable outcomes and covariates.	STORMS	This includes measures of diversity as well as relative abundances. These descriptive findings should be reported both for the sample overall and for individual groups.	No
10.1	Taxonomy	Identify taxonomy using standardized taxon classifications that are sufficient to uniquely identify taxa.	STORMS	If not using full taxonomic hierarchy, make sure it is clear whether names stated are species, genera, family, etc. Italicize genus/species pairs. Consult journal guidelines or standardized references on taxonomic nomenclature. For instance, https://wwwnc.cdc.gov/eid/page/scientific-nomenclature	Yes	Results
10.2	Differential abundance	Report results of differential abundance analysis by the variable of interest and (if applicable) by time, clearly indicating the direction of change and total number of taxa tested.	STORMS	If there are more than two groups, include omnibus (multigroup) test results if applicable to the research question. If applicable, reported effect sizes should include a measure of uncertainty such as the confidence interval.		Results
10.3	Other data types	Report other data analyzed--e.g. metabolic function, functional potential, MAG assembly, and RNAseq.	STORMS		Yes	Genome Content inference
10.4	Other statistical analysis	Report any statistical data analysis not covered above.	STORMS	This could include subgroup analysis, sensitivity analyses, and cluster analysis. Visualizations should be easily interpretable and colorblind-friendly. The caption and/or main text should provide a detailed description of visualizations for visually-impaired readers.	Yes	Results
Discussion
11	Key results	Summarise key results with reference to study objectives	STROBE		Yes	Results
12	Interpretation	Give a cautious overall interpretation of results considering objectives, limitations, multiplicity of analyses, results from similar studies, and other relevant evidence.	STROBE	Define or clarify any subjective terms such as "dominant," "dysbiosis," and similar words used in interpretation of results. When interpreting the findings, consider how the interpretation of the findings may be summarized or quoted for the general public such as in press releases or news articles. If causal language is used in the interpretation (such as "alters," "affects," "results in," "cause…	Yes	Discussion
13	Limitations	Discuss limitations of the study, taking into account sources of potential bias or imprecision.	STROBE	Also consider limitations resulting from the methods (especially novel methods), the study design, and the sample size.	Yes	Discussion
13.1	Bias	Discuss any potential for bias to influence study findings.	STORMS	May include sampling method, representativeness of study participants, or potential confounding.	Yes	Discussion
13.2	Generalizability	Discuss the generalisability (external validity) of the study results	STROBE	To what populations or other settings do you expect the conclusions to generalize?	Yes	Discussion
14	Ongoing/future work	Describe potential future research or ongoing research based on the study's findings.	STORMS		Yes	Discussion
Other information
15	Funding	Give the source of funding and the role of the funders for the present study and, if applicable, for the original study on which the present article is based	STROBE		Yes	ACKNOWLEDGEMENTS
15.1	Acknowledgements	Include acknowledgements of those who contributed to the research but did not meet critera for authorship.	STORMS	For general guidelines on authorship, see http://www.icmje.org and https://www.elsevier.com/authors/journal-authors/policies-and-ethics/credit-author-statement	Yes	ACKNOWLEDGEMENTS
15.2	Conflicts of Interest	Include a conflicts of interest statement.	STORMS		Yes	Conflicts of interest
16	Supplements	Indicate where supplements may be accessed and what materials they contain.	STORMS		Yes	Results
17	Supplementary data	Provide supplementary data files of results with for all taxa and all outcome variables analyzed. Indicate the taxonomic level of all taxa.	STORMS	Depending on the analysis performed, examples of the supplemental results included could be mean relative abundance, differential abundance, raw p-value, multiple hypothesis testing-adjusted p-values, and standard error. All discussed taxa should include the taxonomic level (e.g. class, order, genus).	Yes	Results

## Sheet: Data S2
Legend:	Data S2. Metadata will be available prior to publication.
METADATA, IT WILL BE AVAILABLE PRIOR PUBLICATION

## Sheet: Data S3
Legend:	Data S3. Table of the taxa at species level that we found as differentially abundant according to each of the fixed effects included in the linear model. Only significant p-values are reported. Samples with missing metadata were not considered in this analysis. (n=2,565).
	Dx	Hospital	Sex	Age	N_polyps	FIT_value
Bacteroides.vulgatus		0.0398093		0.00201422	0.0305751
Akkermansia.muciniphila	0.00129058		0.00873836
Akkermansia.unclassified.S361	0.0125704
Collinsella.aerofaciens		0.0433205	0.0017224	0.0276325
Bacteroides.unclassified.S176		0.0158877	0.000849036
Agathobacter.unclassified.S70		0.00754858	2.23936e-05
Bacteroides.uniformis			0.00225177
Faecalibacterium.prausnitzii			0.000122875
Holdemanella.unclassified.S301	0.0208382	0.0153386	4.70889e-07		0.0364416
Collinsella.unclassified.S165	0.00704916	0.00195705	0.0400912	0.010395
Phascolarctobacterium.faecium		0.0314002		0.00186266	0.0240358
Faecalibacterium.CM04.06
Ruminococcus.bromii		0.0293493	0.0121029
Erysipelotrichaceae_UCG.003.unclassified.S297
Escherichia.unclassified.S343				0.00513068
Faecalibacterium.unclassified.S264			0.0112247	0.0303145
Dorea.longicatena				0.000187142
Alistipes.putredinis
Phascolarctobacterium.unclassified.S308		0.0111113
Bacteroides.caccae		0.0186977	0.00345307		0.00173751
Ruminococcus.unclassified.S95
Blautia.unclassified.S71		5.12686e-09
Subdoligranulum.unclassified.S96		1.19701e-07	0.00152287
Parabacteroides.merdae
Alistipes.unclassified.S187			3.78134e-05	0.00173062
Blautia.massiliensis				0.000443118	0.04196
Dorea.unclassified.S225		0.000103538	0.00035341
Bifidobacterium.unclassified.S5		0.0303761		4.83169e-07
Bacteroides.fragilis		0.031739	0.00511795	0.0118759
Bacteroides.massiliensis		0.0130883	0.000938879
Coprococcus.comes		0.0140996	0.0155132
Streptococcus.unclassified.S55		0.000444579	7.53036e-07	0.00103537		0.0419872
Bacteroides.thetaiotaomicron		0.000111527		0.000322084
Dialister.invisus				0.0301863
Ruminococcaceae_UCG.002.unclassified.S91	0.0235913			0.0019988
Roseburia.intestinalis
Anaerostipes.hadrus		0.0132253	0.00251441
Blautia.faecis		0.0207474
Bacteroides.eggerthii			0.00107645
Blautia.obeum				0.0199849
unclassified.unclassified.S84		6.3941e-06		0.000109804
Bifidobacterium.longum	0.00615606		0.00880548	1.69566e-05
Prevotella.unclassified.S33			0.000549718	0.0363762
Barnesiella.intestinihominis						0.010351
Parabacteroides.unclassified.S193		0.0270707
Ruminococcaceae_UCG.014.unclassified.S94		0.00874744
Prevotellaceae_NK3B31_group.unclassified.S184			0.0300284	0.0315169
unclassified.unclassified.S97		0.00985645
Coprobacter.unclassified.S178			0.00584925
Lactobacillus.unclassified.S202	0.0118445	1.7226e-05	0.0115979	7.66908e-06
Roseburia.inulinivorans		0.00611062	0.0001683
Coprococcus.unclassified.S223		0.00253497	4.25592e-07
Anaerostipes.unclassified.S220		0.00796339	0.0165327
Ruminococcus.bicirculans		0.00330748
Dialister.unclassified.S314		0.00224709		0.000770545
Streptococcus.mutans				0.000922868
Megamonas.unclassified.S315
Roseburia.unclassified.S245		0.000638017
Fusicatenibacter.saccharivorans			0.0134809	0.0420439
Rikenellaceae_RC9_gut_group.unclassified.S191
Romboutsia.unclassified.S253		0.00401132		2.20876e-06
Ruminococcaceae_UCG.002.bacterium		0.0268733
Lachnospira.unclassified.S233		0.000328707			0.0103264
Dorea.formicigenerans		0.00112836			0.0279439
Barnesiella.unclassified.S177
Ruminococcaceae_UCG.013.unclassified.S284		0.00368873
Erysipelatoclostridium.ramosum			0.00432575
Bacteroides.coprocola	0.0262894			5.75284e-05
Bacteroides.plebeius
unclassified.unclassified.S28			0.000575568
Parabacteroides.distasonis		0.00230044
Lachnospira.pectinoschiza		0.000558083
Bacteroides.stercoris	0.0440075
Butyricicoccus.unclassified.S259		0.0111726	0.0474532
Paraprevotella.unclassified.S182			0.00611414
Alistipes.obesi			0.0331456
Lachnospiraceae_ND3007_group.unclassified.S237		0.00013035	0.0463388		0.0107927
Oscillibacter.unclassified.S270		0.00027894	0.0042975	0.00286548		0.0170186
Odoribacter.splanchnicus					0.0475884
CAG.56.unclassified.S221		0.00861895	9.57121e-05
Catenibacterium.unclassified.S293			7.3759e-06
Fusicatenibacter.unclassified.S229	0.0205016	0.000531232		0.00375407
Enterococcus.unclassified.S200				0.000668248
Prevotella.copri			0.000121609	0.0431108
unclassified.unclassified.S136
Coprococcus.eutactus
Butyrivibrio.crossotus		0.0349644	0.00213891
Holdemanella.biformis			0.00290999
Pseudomonas.unclassified.S445
unclassified.unclassified.S174			0.000145147
Erysipelatoclostridium.unclassified.S296			0.0316824
Alistipes.inops			0.0053085	2.53228e-06
Coprococcus.catus		0.0202402
Tyzzerella.unclassified.S247	0.0273042
Lachnospiraceae_NK4A136_group.unclassified.S238				0.0184062
Ruminococcaceae_NK4A214_group.unclassified.S277
Bacteroides.clarus			0.0149845		0.0237048
Christensenellaceae_R.7_group.unclassified.S209			0.0349623		0.0371881
Lachnoclostridium.unclassified.S77		8.51725e-05		0.0337642		0.0323632
Odoribacter.unclassified.S27			0.01026
Asteroleplasma.unclassified.S291
Ruminococcaceae_UCG.003.unclassified.S278		0.0466823	0.00260388
Parasutterella.unclassified.S335		0.000356414
Alistipes.shahii		0.0306538
Bacteroides.finegoldii	0.0293347
Ruminococcaceae_UCG.005.unclassified.S92	0.0291463				0.0192559
Clostridium.unclassified.S211
unclassified.unclassified.S167		6.51416e-05	2.19895e-07	0.0354981
Faecalitalea.cylindroides			0.049047
Ruminococcaceae_UCG.004.unclassified.S279		0.0349642
Bilophila.wadsworthia		0.0249378
Desulfovibrio.unclassified.S323			0.000777583	0.0478837
unclassified.unclassified.S179		0.0120379
Parasutterella.excrementihominis		0.0027711
unclassified.unclassified.S306			0.00010875
Sutterella.unclassified.S336		2.14918e-05	1.83746e-07	0.00330497
Bifidobacterium.bifidum
Butyrivibrio.unclassified.S72			0.000174836
Lachnospiraceae_UCG.010.unclassified.S242		0.0344032
Fusobacterium.unclassified.S106						0.0019387
Phascolarctobacterium.succinatutens	0.027423		0.00010498			0.0372318
Ruminiclostridium.unclassified.S276			0.00320259
Intestinibacter.bartlettii
Bacteroides.salyersiae				0.00514631
Slackia.isoflavoniconvertens			0.00124593
Parabacteroides.goldsteinii					0.032053
Actinomyces.unclassified.S2		0.00245663	0.00221104	0.00218603
Succinivibrio.unclassified.S329			4.23379e-05
Coprobacillus.cateniformis		0.00361906
CAG.352.unclassified.S260
Bifidobacterium.animalis			0.00281015
Lactobacillus.sakei		0.0499514
Senegalimassilia.unclassified.S173
Catenibacterium.mitsuokai			4.98787e-05			0.00357384
Streptococcus.sobrinus	0.0150131				0.000210072
Catenisphaera.unclassified.S294
Alistipes.finegoldii				0.00215275
Lachnospiraceae_UCG.004.unclassified.S78		0.00472317	0.00189478			0.0245682
Flavonifractor.plautii		0.0227565	0.0130107
Bilophila.unclassified.S322		0.0145607
Acidaminococcus.intestini		0.00245651	0.0175223	0.0134768
Alloprevotella.unclassified.S32			0.0368895
Paraprevotella.xylaniphila		0.0164809				0.00135959
Bacteroides.coprophilus	0.00201894	2.70672e-06		0.0446055
Butyricimonas.unclassified.S180	0.0240738	0.0165823
UBA1819.unclassified.S287			9.433e-14
unclassified.unclassified.S66		0.0169328	0.00038035
Roseburia.hominis			0.010947	0.0248385
unclassified.unclassified.S59		1.91416e-05	0.00956996
Coprobacillus.unclassified.S849	0.0331838
Klebsiella.unclassified.S345				0.00051386
Family_XIII_AD3011_group.unclassified.S217		1.73873e-05	0.0010132
Howardella.unclassified.S74		0.000865816	0.000182012
Prevotellaceae_UCG.001.unclassified.S185
Lactobacillus.ruminis
Anaerococcus.unclassified.S61
Negativibacillus.unclassified.S269	0.000174145	0.0407654			0.00784926
Enterorhabdus.unclassified.S171			9.45218e-05
Haemophilus.unclassified.S151				8.44008e-06
Anaerococcus.vaginalis
unclassified.unclassified.S360
unclassified.unclassified.S37			0.00236501
Bifidobacterium.angulatum					0.0308956
Merdibacter.unclassified.S304			0.000267303
unclassified.unclassified.S35			0.0473045
Citrobacter.unclassified.S341			0.0131362	0.0379793
Alistipes.massiliensis
unclassified.unclassified.S318
Blautia.stercoris		0.0487599
Parabacteroides.johnsonii	0.00333347	0.00188815	0.0364244	0.0194363
unclassified.unclassified.S195			0.00380341			0.0169402
unclassified.unclassified.S197			0.000724553
Eggerthella.lenta			2.72332e-05		0.0339714
unclassified.unclassified.S358	0.00872884
Butyricimonas.virosa
Bacteroides.ovatus
Cloacibacillus.porcorum
Intestinimonas.unclassified.S268		0.0246891			0.0392892
Turicibacter.sanguinis		0.0136742
Prevotella.disiens
Ruminococcaceae_UCG.008.unclassified.S281		0.0351114		9.18165e-05
Alistipes.indistinctus		0.0160385
Senegalimassilia.anaerobia
Streptococcus.salivarius
Intestinibacter.unclassified.S818
Lachnospiraceae_UCG.001.unclassified.S240				0.0261812
Blautia.glucerasea
Veillonella.unclassified.S104				4.4658e-06
Victivallis.unclassified.S320		0.0480073
Negativibacillus.massiliensis				0.0109859
Acidaminococcus.unclassified.S307	0.0405856	0.00128764	0.00255639	0.00484992
Streptococcus.parasanguinis
Bacteroides.nordii
Eggerthella.unclassified.S170			0.00345163
Sellimonas.intestinalis			0.0437393
Haemophilus.parainfluenzae					0.0184621
Pygmaiobacter.unclassified.S275			0.000638195
Eisenbergiella.unclassified.S226			8.50907e-05
Adlercreutzia.unclassified.S168			0.00194128
Anaeroplasma.unclassified.S356
Faecalicoccus.pleomorphus
Acidaminococcus.fermentans
Lachnospiraceae_FCS020_group.unclassified.S235
unclassified.unclassified.S162					0.0210948
Cloacibacillus.unclassified.S353
Marvinbryantia.unclassified.S244		0.0300479
Fusobacterium.mortiferum
Veillonella.atypica				0.000776049
Faecalicoccus.unclassified.S299		0.0471411
Faecalitalea.unclassified.S300
Megasphaera.massiliensis			0.0132303
Turicibacter.unclassified.S305		3.82757e-05				0.0100945
Parvimonas.unclassified.S67						0.0102191
Enorma.massiliensis	0.0266099				0.0191442
Fusobacterium.nucleatum
Terrisporobacter.unclassified.S254		0.00346099	0.0468554
unclassified.unclassified.S210			0.0270797	0.0105814
Lactobacillus.reuteri				0.012419	0.0226135
Fournierella.unclassified.S266					0.0394538
Bacteroides.faecis
Anaerosporobacter.unclassified.S674
Veillonella.dispar	0.0302234			0.000480236
Dialister.succinatiphilus
Megasphaera.unclassified.S101		0.00900523	1.34866e-05	0.00955475
unclassified.unclassified.S325
unclassified.unclassified.S357		0.00099197	0.00365034
Eisenbergiella.massiliensis
Eisenbergiella.tayi			0.00748641
Prevotella.timonensis
Sellimonas.unclassified.S246			0.00228039
Slackia.unclassified.S25		0.000426294	0.0211097
Flavonifractor.unclassified.S265			0.00681803
Collinsella.tanakaei
Ruminococcaceae_UCG.010.unclassified.S93			0.0297103		0.012682
Raoultella.unclassified.S347
Sutterella.wadsworthensis			0.00540298	0.0421667
Campylobacter.unclassified.S49
Family_XIII_UCG.001.unclassified.S64	0.0228879	8.23544e-06
Olsenella.unclassified.S24
Lactococcus.unclassified.S205		0.0407085
Mogibacterium.unclassified.S65		0.000137293	0.000359858	0.00303089
Solobacterium.moorei			0.0195563
Alistipes.ihumii
Weissella.unclassified.S204
Actinomyces.odontolyticus		0.00324558		0.0495318
Parvimonas.micra
Lactobacillus.oris				0.0023534
Escherichia.coli
Parasutterella.secunda
Ruminococcus.callidus
Peptococcus.unclassified.S249
Coriobacteriaceae_UCG.003.unclassified.S821
Holdemania.unclassified.S302
Erysipelotrichaceae_UCG.004.unclassified.S298		0.0102344	0.0264971
Oxalobacter.unclassified.S333	0.00609905		0.00624086
Granulicatella.unclassified.S199				0.0311606
Alistipes.senegalensis
Shuttleworthia.unclassified.S82			1.17364e-05
GCA.900066575.unclassified.S230					0.0169495
Hungatella.hathewayi
Lachnospiraceae_UCG.003.unclassified.S241				0.000252186
Holdemania.filiformis		0.0496388
Peptoniphilus.unclassified.S68			0.0465108
Ezakiella.unclassified.S62	0.0268936		0.0409415
Bifidobacterium.dentium				0.000832985
unclassified.unclassified.S587
Oscillospira.unclassified.S271		0.0408442
Veillonella.parvula
Solobacterium.unclassified.S99			0.0102288		0.0329165
Gardnerella.vaginalis			0.00130535
Mailhella.unclassified.S324		0.00863698
Porphyromonas.unclassified.S30	0.0411102		0.0111877
Tyzzerella.nexilis
Lachnospiraceae_NK3A20_group.unclassified.S401
Sanguibacteroides.justesenii
Oribacterium.unclassified.S81			0.0212347
Blautia.hydrogenotrophica
DTU089.unclassified.S263			0.00697493
Odoribacter.laneus
Finegoldia.unclassified.S671
DNF00809.unclassified.S462					0.0197606
Collinsella.bouchesdurhonensis					0.00516452	0.00545234
Prevotellaceae_UCG.003.unclassified.S186				0.00388875
unclassified.unclassified.S250
Adlercreutzia.equolifaciens		0.0436917
Alloscardovia.omnicolens			0.0318648	0.00192727
Libanicoccus.unclassified.S831			0.00315833
Enterobacter.unclassified.S342
Peptostreptococcus.stomatis
Alistipes.timonensis
CHKCI002.unclassified.S169			0.042715
Gordonibacter.unclassified.S172		0.00430691	0.0024427
Lachnospiraceae_UCG.001.bacterium
Streptococcus.anginosus				0.016298
Dielma.unclassified.S295			0.0135078
UC5.1.2E3.unclassified.S248			0.00326097
unclassified.unclassified.S288
Erysipelotrichaceae_UCG.006.unclassified.S98
Lachnospiraceae_FCS020_group.bacterium	0.0136701	0.0404107
Desulfovibrio.fairfieldensis
Lachnospiraceae_AC2044_group.unclassified.S234				0.0195016
Cerasicoccus.unclassified.S359		0.0138556
Gemella.unclassified.S51		0.0416905		0.0351602
Defluviitaleaceae_UCG.011.unclassified.S60			6.7385e-05
unclassified.unclassified.S319
Bacteroides.intestinalis
Sanguibacteroides.unclassified.S181
unclassified.unclassified.S349		0.0354525		0.00531613
Clostridium.disporicum		0.0200344		0.0119597
Pediococcus.unclassified.S908
Anaerotruncus.unclassified.S257			0.0057423
Allisonella.unclassified.S311			1.89601e-09	0.00296394	0.0158821
Coprobacter.secundus
GCA.900066225.unclassified.S267			9.72135e-08		0.0270467
unclassified.unclassified.S376
Bifidobacterium.breve
Sneathia.unclassified.S110			0.00490821	0.0403233
Synergistes.unclassified.S355			0.0014721
Caproiciproducens.unclassified.S262		4.72663e-06
unclassified.unclassified.S103					0.033378
Peptoniphilus.lacrimalis	0.0412245
Eubacterium.unclassified.S214			0.0125242
Victivallis.vadensis			0.0234238
Finegoldia.magna	0.0324362
Hungatella.unclassified.S232	0.010092
Ruminococcaceae_UCG.009.unclassified.S282				0.0131433
Romboutsia.sedimentorum		0.000372532
Lachnospiraceae_UCG.008.unclassified.S79
Epulopiscium.unclassified.S227		0.000914726
Enorma.unclassified.S832		0.0184964	0.00842728
Allisonella.histaminiformans			0.00747311	0.0139882
unclassified.unclassified.S118		6.81295e-05
Peptostreptococcus.unclassified.S87
Mitsuokella.unclassified.S316			3.69347e-05
Cloacibacillus.evryensis			0.00826717
Corynebacterium.unclassified.S7	0.0423136
Leuconostoc.unclassified.S203		0.0121539
Clostridium.paraputrificum
S5.A14a.unclassified.S218
Ruminococcaceae_UCG.007.unclassified.S280
Hafnia.Obesumbacterium.unclassified.S344
Leuconostoc.carnosum
Lactobacillus.vaginalis				0.0341546	0.0217708
Sphingomonas.unclassified.S141	0.000348768
unclassified.unclassified.S164			0.0198606
unclassified.unclassified.S160
unclassified.unclassified.S45			0.0133924
unclassified.unclassified.S143
Prevotella.corporis
FD2005.unclassified.S228
Cuneatibacter.unclassified.S224
Gardnerella.unclassified.S365			0.00131698	0.0105276
Mitsuokella.jalaludinii			0.0183024
Elusimicrobium.unclassified.S198
unclassified.unclassified.S317
unclassified.unclassified.S337
Prevotellaceae_Ga6A1_group.unclassified.S183				0.016951
Pyramidobacter.unclassified.S354
unclassified.unclassified.S330			0.0427362
CAG.873.unclassified.S835				0.000433946
Succiniclasticum.unclassified.S309
Megamonas.funiformis
Clostridium.tertium
Peptostreptococcus.anaerobius
Peptoclostridium.unclassified.S921		0.03231			0.0373822
Ruminococcus.champanellensis
Desulfovibrio.piger
Anaerovibrio.unclassified.S313
Klebsiella.pneumoniae
Succinatimonas.unclassified.S328
Pseudoscardovia.unclassified.S163		0.00171514				0.000747856
Z20.unclassified.S922
Bacteroides.fluxus
Prevotella.stercorea
Labrys.unclassified.S958		1.55221e-09
Mesorhizobium.loti		0.000270204

## Sheet: Data S4
Legend:	Data S4. Table of the taxa at species level that we found as differentially abundant according to each of the fixed effects included in the linear model when comparing CRC vs Non-CRC. Only significant p-values are reported. Samples with missing metadata were not considered in this analysis. (n=2,565).
	Dx	Hospital	Sex	Age	N_polyps	FIT_value
Bacteroides.vulgatus		0.0397682		0.00193628	0.00946468
Akkermansia.muciniphila	0.000216679		0.00468522
Akkermansia.unclassified.S361	0.000153249		0.0421817
Collinsella.aerofaciens		0.039344	0.000600424	0.0324261
Bacteroides.unclassified.S176		0.0170717	0.00177117
Agathobacter.unclassified.S70		0.00468543	2.56016e-05
Bacteroides.uniformis			0.00274721
Faecalibacterium.prausnitzii			5.73411e-05
Holdemanella.unclassified.S301		0.0267968	1.48876e-06
Collinsella.unclassified.S165		0.00283503	0.0263185	0.00769937
Phascolarctobacterium.faecium		0.0290097		0.00248903
Faecalibacterium.CM04.06
Ruminococcus.bromii		0.0140919	0.0147276
Erysipelotrichaceae_UCG.003.unclassified.S297
Escherichia.unclassified.S343				0.00629221
Faecalibacterium.unclassified.S264			0.0100958	0.0354591
Dorea.longicatena				0.000229437
Alistipes.putredinis
Phascolarctobacterium.unclassified.S308		0.00927857
Bacteroides.caccae		0.024971	0.00205418		0.0353683
Ruminococcus.unclassified.S95
Blautia.unclassified.S71		4.77203e-09
Subdoligranulum.unclassified.S96		1.46877e-07	0.000832403
Parabacteroides.merdae
Alistipes.unclassified.S187			5.49265e-05	0.00172498
Blautia.massiliensis				0.000488909
Dorea.unclassified.S225		8.13124e-05	0.000168468
Bifidobacterium.unclassified.S5		0.0310018		5.36881e-07
Bacteroides.fragilis	0.00214474	0.0267359	0.00475556	0.0114098	0.025094
Bacteroides.massiliensis		0.0138501	0.00079312
Coprococcus.comes		0.0129251	0.0127895
Streptococcus.unclassified.S55		0.000614542	5.40315e-07	0.0012636	0.0143492	0.0424824
Bacteroides.thetaiotaomicron		0.000125708		0.000377303
Dialister.invisus				0.0349955
Ruminococcaceae_UCG.002.unclassified.S91	0.00122121			0.00254364	0.0144145
Roseburia.intestinalis					0.0239853
Anaerostipes.hadrus		0.0121611	0.0025869
Blautia.faecis		0.018824
Bacteroides.eggerthii			0.0014362
Blautia.obeum				0.0245224
unclassified.unclassified.S84		3.79421e-06		0.000168296
Bifidobacterium.longum			0.0174526	1.96551e-05
Prevotella.unclassified.S33			0.000610605	0.0340245
Barnesiella.intestinihominis						0.00979376
Parabacteroides.unclassified.S193		0.0239328			0.0229154
Ruminococcaceae_UCG.014.unclassified.S94		0.0143037
Prevotellaceae_NK3B31_group.unclassified.S184			0.0247946	0.0323555
unclassified.unclassified.S97		0.0111507
Coprobacter.unclassified.S178			0.00608082
Lactobacillus.unclassified.S202		3.78799e-05	0.00736642	1.87379e-05
Roseburia.inulinivorans		0.00875687	9.96585e-05		0.0386662
Coprococcus.unclassified.S223		0.00263318	5.66756e-07
Anaerostipes.unclassified.S220		0.00774341	0.0145141
Ruminococcus.bicirculans		0.0027064
Dialister.unclassified.S314		0.00263405		0.00100734
Streptococcus.mutans				0.00119168
Megamonas.unclassified.S315
Roseburia.unclassified.S245		0.000676236			0.00338583
Fusicatenibacter.saccharivorans			0.0118687	0.0407869
Rikenellaceae_RC9_gut_group.unclassified.S191
Romboutsia.unclassified.S253		0.00526309		2.67311e-06
Ruminococcaceae_UCG.002.bacterium		0.0313051
Lachnospira.unclassified.S233		0.000411324			0.00408778
Dorea.formicigenerans		0.00149784
Barnesiella.unclassified.S177
Ruminococcaceae_UCG.013.unclassified.S284		0.00263073
Erysipelatoclostridium.ramosum			0.0048919		0.00465475
Bacteroides.coprocola			0.0395004	6.43348e-05
Bacteroides.plebeius	0.0103963
unclassified.unclassified.S28			0.000415351
Parabacteroides.distasonis		0.00253213
Lachnospira.pectinoschiza		0.000561797
Bacteroides.stercoris
Butyricicoccus.unclassified.S259		0.00654833	0.0381605
Paraprevotella.unclassified.S182			0.00374394
Alistipes.obesi			0.0427458
Lachnospiraceae_ND3007_group.unclassified.S237		0.000147944	0.0356117		0.0467766
Oscillibacter.unclassified.S270		0.000300589	0.00536277	0.00313058		0.017736
Odoribacter.splanchnicus
CAG.56.unclassified.S221		0.00746048	5.72805e-05
Catenibacterium.unclassified.S293			1.51698e-05
Fusicatenibacter.unclassified.S229		0.000284411	0.0385389	0.00569447
Enterococcus.unclassified.S200	0.0174232			0.000679969	0.0301698
Prevotella.copri			0.000124838	0.0397113
unclassified.unclassified.S136	0.0353813
Coprococcus.eutactus
Butyrivibrio.crossotus		0.034957	0.0019111
Holdemanella.biformis			0.00253253
Pseudomonas.unclassified.S445
unclassified.unclassified.S174			7.03329e-05
Erysipelatoclostridium.unclassified.S296			0.03958		0.00730874
Alistipes.inops			0.00620506	2.20003e-06	0.0317135
Coprococcus.catus		0.0157224
Tyzzerella.unclassified.S247					0.012537
Lachnospiraceae_NK4A136_group.unclassified.S238				0.0169472
Ruminococcaceae_NK4A214_group.unclassified.S277					0.0017497
Bacteroides.clarus			0.0117484		0.0492153
Christensenellaceae_R.7_group.unclassified.S209	0.0321332		0.0318511		0.000468483
Lachnoclostridium.unclassified.S77		0.000139979		0.0413394	0.00324012	0.0346309
Odoribacter.unclassified.S27	0.00957757		0.00770724
Asteroleplasma.unclassified.S291
Ruminococcaceae_UCG.003.unclassified.S278		0.0339568	0.00286952
Parasutterella.unclassified.S335		0.00042106
Alistipes.shahii		0.0248026
Bacteroides.finegoldii
Ruminococcaceae_UCG.005.unclassified.S92	0.00521219				0.00260797
Clostridium.unclassified.S211
unclassified.unclassified.S167		0.000139691	1.21568e-07	0.0370127
Faecalitalea.cylindroides			0.0445523
Ruminococcaceae_UCG.004.unclassified.S279			0.04053
Bilophila.wadsworthia		0.0188985
Desulfovibrio.unclassified.S323			0.000451904	0.0455946
unclassified.unclassified.S179		0.0166758
Parasutterella.excrementihominis		0.00388871
unclassified.unclassified.S306			6.66653e-05
Sutterella.unclassified.S336		3.43269e-05	3.25138e-07	0.00352595
Bifidobacterium.bifidum
Butyrivibrio.unclassified.S72	0.0232969		0.000152559
Lachnospiraceae_UCG.010.unclassified.S242		0.028098
Fusobacterium.unclassified.S106						0.00186885
Phascolarctobacterium.succinatutens			0.000163365			0.0371595
Ruminiclostridium.unclassified.S276		0.0463183	0.00483446
Intestinibacter.bartlettii
Bacteroides.salyersiae				0.00480979
Slackia.isoflavoniconvertens			0.00117345
Parabacteroides.goldsteinii					0.0484487
Actinomyces.unclassified.S2		0.00220094	0.00237655	0.00194956
Succinivibrio.unclassified.S329			5.40168e-05
Coprobacillus.cateniformis		0.0041322
CAG.352.unclassified.S260
Bifidobacterium.animalis			0.00201201
Lactobacillus.sakei		0.0437764
Senegalimassilia.unclassified.S173
Catenibacterium.mitsuokai			8.8388e-05			0.00354485
Streptococcus.sobrinus
Catenisphaera.unclassified.S294
Alistipes.finegoldii			0.0462646	0.00230409
Lachnospiraceae_UCG.004.unclassified.S78		0.0047569	0.00354294			0.0264645
Flavonifractor.plautii		0.0224058	0.0156581
Bilophila.unclassified.S322		0.0240978
Acidaminococcus.intestini		0.00215951	0.0123209	0.0136477
Alloprevotella.unclassified.S32			0.0410281
Paraprevotella.xylaniphila		0.0184089				0.00157171
Bacteroides.coprophilus	0.0224464	2.37779e-06		0.044486
Butyricimonas.unclassified.S180		0.0158643
UBA1819.unclassified.S287			6.41709e-15
unclassified.unclassified.S66		0.0189246	0.000288401
Roseburia.hominis			0.009945	0.0275754	0.0363383
unclassified.unclassified.S59		1.41233e-05	0.00939228		0.020458
Coprobacillus.unclassified.S849			0.0413719
Klebsiella.unclassified.S345				0.000466681
Family_XIII_AD3011_group.unclassified.S217		1.44692e-05	0.00088265		0.037428
Howardella.unclassified.S74		0.000919508	0.000161943		0.0130555
Prevotellaceae_UCG.001.unclassified.S185
Lactobacillus.ruminis
Anaerococcus.unclassified.S61
Negativibacillus.unclassified.S269	0.0253036	0.0484706
Enterorhabdus.unclassified.S171			0.000122763
Haemophilus.unclassified.S151				1.39222e-05	0.0162348
Anaerococcus.vaginalis
unclassified.unclassified.S360
unclassified.unclassified.S37			0.00257606
Bifidobacterium.angulatum
Merdibacter.unclassified.S304		0.0445175	0.000272946
unclassified.unclassified.S35
Citrobacter.unclassified.S341			0.0136509	0.0345952
Alistipes.massiliensis					0.023407
unclassified.unclassified.S318					0.0029388
Blautia.stercoris					0.0481468
Parabacteroides.johnsonii		0.00165734	0.0361257	0.0237616
unclassified.unclassified.S195			0.00189368			0.0167942
unclassified.unclassified.S197			0.000533523
Eggerthella.lenta			1.5676e-05
unclassified.unclassified.S358	0.00156311				0.0211497
Butyricimonas.virosa
Bacteroides.ovatus
Cloacibacillus.porcorum
Intestinimonas.unclassified.S268		0.0238762
Turicibacter.sanguinis		0.0156427
Prevotella.disiens
Ruminococcaceae_UCG.008.unclassified.S281		0.0279875		7.57768e-05
Alistipes.indistinctus		0.0150614
Senegalimassilia.anaerobia
Streptococcus.salivarius
Intestinibacter.unclassified.S818
Lachnospiraceae_UCG.001.unclassified.S240				0.0299132
Blautia.glucerasea
Veillonella.unclassified.S104				6.0658e-06
Victivallis.unclassified.S320	0.00135535
Negativibacillus.massiliensis				0.013616
Acidaminococcus.unclassified.S307	0.0292137	0.00123429	0.00103092	0.00708284
Streptococcus.parasanguinis
Bacteroides.nordii
Eggerthella.unclassified.S170	0.0169673		0.00216183
Sellimonas.intestinalis
Haemophilus.parainfluenzae			0.0376197
Pygmaiobacter.unclassified.S275			0.000400096
Eisenbergiella.unclassified.S226			4.47431e-05
Adlercreutzia.unclassified.S168			0.00293123
Anaeroplasma.unclassified.S356
Faecalicoccus.pleomorphus
Acidaminococcus.fermentans	0.047031
Lachnospiraceae_FCS020_group.unclassified.S235
unclassified.unclassified.S162
Cloacibacillus.unclassified.S353			0.0415655
Marvinbryantia.unclassified.S244		0.0288476
Fusobacterium.mortiferum
Veillonella.atypica				0.00112878
Faecalicoccus.unclassified.S299
Faecalitalea.unclassified.S300
Megasphaera.massiliensis			0.016588
Turicibacter.unclassified.S305		7.07678e-05				0.0118031
Parvimonas.unclassified.S67						0.0092655
Enorma.massiliensis	0.0395068				0.0185074
Fusobacterium.nucleatum
Terrisporobacter.unclassified.S254		0.00486931	0.0345275
unclassified.unclassified.S210			0.0222372	0.0139958
Lactobacillus.reuteri				0.0165189
Fournierella.unclassified.S266					0.00622518
Bacteroides.faecis
Anaerosporobacter.unclassified.S674
Veillonella.dispar	0.0401509			0.000849327
Dialister.succinatiphilus	0.0177917		0.0383325
Megasphaera.unclassified.S101		0.00994812	1.14704e-05	0.010166
unclassified.unclassified.S325
unclassified.unclassified.S357		0.000766701	0.00276889		0.0263389
Eisenbergiella.massiliensis
Eisenbergiella.tayi			0.0031325
Prevotella.timonensis
Sellimonas.unclassified.S246			0.00219715
Slackia.unclassified.S25		0.000755381	0.0214362
Flavonifractor.unclassified.S265			0.00671059
Collinsella.tanakaei
Ruminococcaceae_UCG.010.unclassified.S93	0.00595905		0.0283472		0.00177108
Raoultella.unclassified.S347
Sutterella.wadsworthensis	0.0247624		0.00356973		0.00885979
Campylobacter.unclassified.S49
Family_XIII_UCG.001.unclassified.S64	0.048346	1.84181e-05			0.00556112
Olsenella.unclassified.S24
Lactococcus.unclassified.S205
Mogibacterium.unclassified.S65		0.000227784	0.000356128	0.0037883
Solobacterium.moorei			0.0128969
Alistipes.ihumii
Weissella.unclassified.S204
Actinomyces.odontolyticus		0.00322421		0.0499509
Parvimonas.micra
Lactobacillus.oris	0.034193			0.0029212
Escherichia.coli
Parasutterella.secunda					0.0280004
Ruminococcus.callidus
Peptococcus.unclassified.S249
Coriobacteriaceae_UCG.003.unclassified.S821
Holdemania.unclassified.S302
Erysipelotrichaceae_UCG.004.unclassified.S298		0.008545	0.0257725
Oxalobacter.unclassified.S333	0.00325985		0.00516826
Granulicatella.unclassified.S199			0.0475695	0.0425422
Alistipes.senegalensis
Shuttleworthia.unclassified.S82			7.22596e-06
GCA.900066575.unclassified.S230					0.012149
Hungatella.hathewayi
Lachnospiraceae_UCG.003.unclassified.S241				0.000297279
Holdemania.filiformis
Peptoniphilus.unclassified.S68
Ezakiella.unclassified.S62	0.0395418		0.0302887
Bifidobacterium.dentium				0.000944417
unclassified.unclassified.S587
Oscillospira.unclassified.S271		0.0480039			0.00489737
Veillonella.parvula
Solobacterium.unclassified.S99			0.00829569		0.00401492
Gardnerella.vaginalis			0.00153051
Mailhella.unclassified.S324		0.00748146
Porphyromonas.unclassified.S30			0.0124152
Tyzzerella.nexilis
Lachnospiraceae_NK3A20_group.unclassified.S401
Sanguibacteroides.justesenii
Oribacterium.unclassified.S81			0.0300723
Blautia.hydrogenotrophica
DTU089.unclassified.S263			0.00960356
Odoribacter.laneus
Finegoldia.unclassified.S671
DNF00809.unclassified.S462					0.00851011
Collinsella.bouchesdurhonensis	0.0388322				0.0479004	0.00564894
Prevotellaceae_UCG.003.unclassified.S186				0.00462877
unclassified.unclassified.S250
Adlercreutzia.equolifaciens
Alloscardovia.omnicolens	0.0188026		0.0419931	0.00231408
Libanicoccus.unclassified.S831			0.00451763
Enterobacter.unclassified.S342
Peptostreptococcus.stomatis
Alistipes.timonensis
CHKCI002.unclassified.S169			0.0333056
Gordonibacter.unclassified.S172		0.00458864	0.0018713
Lachnospiraceae_UCG.001.bacterium
Streptococcus.anginosus				0.0199341
Dielma.unclassified.S295			0.0106146
UC5.1.2E3.unclassified.S248			0.00200263
unclassified.unclassified.S288
Erysipelotrichaceae_UCG.006.unclassified.S98
Lachnospiraceae_FCS020_group.bacterium		0.0397434
Desulfovibrio.fairfieldensis
Lachnospiraceae_AC2044_group.unclassified.S234				0.0203185
Cerasicoccus.unclassified.S359		0.0145143			0.0222534
Gemella.unclassified.S51	0.00362271	0.0459353		0.0381646
Defluviitaleaceae_UCG.011.unclassified.S60			4.39038e-05
unclassified.unclassified.S319
Bacteroides.intestinalis
Sanguibacteroides.unclassified.S181
unclassified.unclassified.S349		0.0375878		0.00665154
Clostridium.disporicum		0.0262555		0.0137418
Pediococcus.unclassified.S908	0.0346899
Anaerotruncus.unclassified.S257			0.00543428
Allisonella.unclassified.S311			3.01427e-09	0.00217024	0.00690254
Coprobacter.secundus
GCA.900066225.unclassified.S267			1.29051e-07
unclassified.unclassified.S376					0.025432
Bifidobacterium.breve
Sneathia.unclassified.S110			0.00570098	0.04012
Synergistes.unclassified.S355			0.00104979
Caproiciproducens.unclassified.S262		7.8808e-06
unclassified.unclassified.S103
Peptoniphilus.lacrimalis	0.0232278
Eubacterium.unclassified.S214			0.0104331
Victivallis.vadensis		0.0487706	0.0193618
Finegoldia.magna	0.0030386
Hungatella.unclassified.S232
Ruminococcaceae_UCG.009.unclassified.S282				0.0137721
Romboutsia.sedimentorum		0.000243511
Lachnospiraceae_UCG.008.unclassified.S79
Epulopiscium.unclassified.S227		0.00102053		0.0394525
Enorma.unclassified.S832		0.0156592	0.00879189
Allisonella.histaminiformans	0.0454685		0.0063345	0.0152372
unclassified.unclassified.S118		5.00008e-05
Peptostreptococcus.unclassified.S87	0.0369079				0.033327
Mitsuokella.unclassified.S316			4.56053e-05
Cloacibacillus.evryensis			0.0080958
Corynebacterium.unclassified.S7	0.0149349
Leuconostoc.unclassified.S203		0.0111138
Clostridium.paraputrificum
S5.A14a.unclassified.S218
Ruminococcaceae_UCG.007.unclassified.S280
Hafnia.Obesumbacterium.unclassified.S344
Leuconostoc.carnosum
Lactobacillus.vaginalis	0.0368023			0.0431808
Sphingomonas.unclassified.S141	0.000225314
unclassified.unclassified.S164			0.0208449
unclassified.unclassified.S160
unclassified.unclassified.S45	0.0103067		0.0141691
unclassified.unclassified.S143
Prevotella.corporis
FD2005.unclassified.S228
Cuneatibacter.unclassified.S224
Gardnerella.unclassified.S365			0.00103629	0.00951716
Mitsuokella.jalaludinii			0.0196436
Elusimicrobium.unclassified.S198
unclassified.unclassified.S317
unclassified.unclassified.S337
Prevotellaceae_Ga6A1_group.unclassified.S183				0.0166261
Pyramidobacter.unclassified.S354
unclassified.unclassified.S330			0.0420905
CAG.873.unclassified.S835				0.000356309	0.0136621
Succiniclasticum.unclassified.S309
Megamonas.funiformis	0.046997
Clostridium.tertium
Peptostreptococcus.anaerobius	0.0408435
Peptoclostridium.unclassified.S921		0.037151
Ruminococcus.champanellensis
Desulfovibrio.piger
Anaerovibrio.unclassified.S313
Klebsiella.pneumoniae				0.0459913
Succinatimonas.unclassified.S328
Pseudoscardovia.unclassified.S163		0.00169722				0.000747767
Z20.unclassified.S922
Bacteroides.fluxus
Prevotella.stercorea
Labrys.unclassified.S958		1.802e-09
Mesorhizobium.loti		0.000317739

## Sheet: Data S5
Legend:	Data S5. Table of the taxa at species level that we found as differentially abundant according to each of the fixed effects included in the linear model when comparing Clinically relevant (CR) vs Non-Clinically relevant (Non-CR) samples. Only significant p-values are reported. Samples with missing metadata were not considered in this analysis. (n=2,565).
	Risk	Hospital	Sex	Age	N_polyps	FIT_value
Bacteroides.vulgatus		0.0237495		0.00311386	0.0313596
Akkermansia.muciniphila			0.0060767
Akkermansia.unclassified.S361			0.0472353
Collinsella.aerofaciens		0.0380552	0.000797526	0.0413999
Bacteroides.unclassified.S176	0.00849035	0.0167957	0.00101162
Agathobacter.unclassified.S70		0.00396298	2.3e-05
Bacteroides.uniformis			0.00254909
Faecalibacterium.prausnitzii			7.17e-05
Holdemanella.unclassified.S301		0.0248643	1.59e-06
Collinsella.unclassified.S165		0.0032975	0.0316246	0.0116258
Phascolarctobacterium.faecium		0.0256494		0.00513239
Faecalibacterium.CM04.06
Ruminococcus.bromii		0.0165152	0.0170319
Erysipelotrichaceae_UCG.003.unclassified.S297
Escherichia.unclassified.S343				0.0218602
Faecalibacterium.unclassified.S264			0.0115266
Dorea.longicatena				0.000595
Alistipes.putredinis
Phascolarctobacterium.unclassified.S308		0.00932987
Bacteroides.caccae	0.0141258	0.0151256	0.0030249		0.00133346
Ruminococcus.unclassified.S95
Blautia.unclassified.S71		6.15e-09
Subdoligranulum.unclassified.S96		3.72e-07	0.00103663
Parabacteroides.merdae	0.0412782
Alistipes.unclassified.S187			4.17e-05	0.00318298
Blautia.massiliensis				0.00140618	0.0378421
Dorea.unclassified.S225		5e-05	0.000243255
Bifidobacterium.unclassified.S5		0.0265501		2.09e-06
Bacteroides.fragilis		0.0114076	0.0033509	0.0234468
Bacteroides.massiliensis		0.013863	0.000876594
Coprococcus.comes		0.00965188	0.0167216
Streptococcus.unclassified.S55		0.000388362	6.53e-07	0.0013011		0.0370819
Bacteroides.thetaiotaomicron		0.000127458		0.0012637
Dialister.invisus				0.0453248
Ruminococcaceae_UCG.002.unclassified.S91				0.00395114
Roseburia.intestinalis
Anaerostipes.hadrus		0.0103685	0.00325951
Blautia.faecis		0.0166921
Bacteroides.eggerthii			0.00142055
Blautia.obeum				0.00914938
unclassified.unclassified.S84		6.04e-06		0.000312049
Bifidobacterium.longum	0.0151173		0.0116369	1.92e-05
Prevotella.unclassified.S33			0.000671855
Barnesiella.intestinihominis						0.00886321
Parabacteroides.unclassified.S193	0.0344603	0.0213288
Ruminococcaceae_UCG.014.unclassified.S94		0.0107591
Prevotellaceae_NK3B31_group.unclassified.S184			0.0254706	0.0445028
unclassified.unclassified.S97		0.010582
Coprobacter.unclassified.S178			0.00725255
Lactobacillus.unclassified.S202		2.2e-05	0.00852411	1.39e-05
Roseburia.inulinivorans		0.00833515	0.0001452
Coprococcus.unclassified.S223		0.00316154	6.44e-07
Anaerostipes.unclassified.S220		0.00887723	0.0115713
Ruminococcus.bicirculans		0.00315302
Dialister.unclassified.S314		0.00224553		0.000858917
Streptococcus.mutans				0.00244195
Megamonas.unclassified.S315
Roseburia.unclassified.S245		0.000663898			0.0267046
Fusicatenibacter.saccharivorans			0.0120825	0.0480464
Rikenellaceae_RC9_gut_group.unclassified.S191
Romboutsia.unclassified.S253		0.00758795		3.96e-07
Ruminococcaceae_UCG.002.bacterium		0.029397
Lachnospira.unclassified.S233		0.000415844			0.0131497
Dorea.formicigenerans	0.0389215	0.001133
Barnesiella.unclassified.S177
Ruminococcaceae_UCG.013.unclassified.S284		0.00251861
Erysipelatoclostridium.ramosum			0.00466648		0.0183955
Bacteroides.coprocola	0.0146018			1.55e-05
Bacteroides.plebeius
unclassified.unclassified.S28			0.00057739
Parabacteroides.distasonis		0.00255813
Lachnospira.pectinoschiza		0.00060031
Bacteroides.stercoris
Butyricicoccus.unclassified.S259		0.0102023	0.0453167
Paraprevotella.unclassified.S182			0.00395376
Alistipes.obesi			0.0437023
Lachnospiraceae_ND3007_group.unclassified.S237		0.000128779	0.0388753		0.0333629
Oscillibacter.unclassified.S270	0.0336727	0.000237014	0.00410361	0.00827144		0.016533
Odoribacter.splanchnicus					0.0441623
CAG.56.unclassified.S221		0.00587684	6.19e-05
Catenibacterium.unclassified.S293			1.7e-05
Fusicatenibacter.unclassified.S229		0.000372911	0.0441824	0.00301244
Enterococcus.unclassified.S200				0.00174924
Prevotella.copri			0.000122946	0.0466014
unclassified.unclassified.S136
Coprococcus.eutactus
Butyrivibrio.crossotus		0.029381	0.00165383
Holdemanella.biformis			0.00364988
Pseudomonas.unclassified.S445
unclassified.unclassified.S174			7.59e-05
Erysipelatoclostridium.unclassified.S296			0.0379457
Alistipes.inops			0.0060516	1.18e-05	0.0314873
Coprococcus.catus		0.0170096
Tyzzerella.unclassified.S247
Lachnospiraceae_NK4A136_group.unclassified.S238				0.0328402
Ruminococcaceae_NK4A214_group.unclassified.S277
Bacteroides.clarus			0.0120084
Christensenellaceae_R.7_group.unclassified.S209			0.0376927		0.00916307
Lachnoclostridium.unclassified.S77		0.000144991			0.0122996	0.0329397
Odoribacter.unclassified.S27			0.00818459
Asteroleplasma.unclassified.S291
Ruminococcaceae_UCG.003.unclassified.S278		0.0337474	0.00230561
Parasutterella.unclassified.S335		0.000343912
Alistipes.shahii		0.0392161
Bacteroides.finegoldii	0.0483022
Ruminococcaceae_UCG.005.unclassified.S92					0.0470759
Clostridium.unclassified.S211
unclassified.unclassified.S167		6.83e-05	1.78e-07
Faecalitalea.cylindroides			0.044097
Ruminococcaceae_UCG.004.unclassified.S279		0.0450359	0.0451382
Bilophila.wadsworthia		0.0152054
Desulfovibrio.unclassified.S323			0.000547729
unclassified.unclassified.S179		0.0128851
Parasutterella.excrementihominis		0.0045679
unclassified.unclassified.S306	0.0290743		8.72e-05
Sutterella.unclassified.S336		2.89e-05	4.87e-07	0.00260983
Bifidobacterium.bifidum
Butyrivibrio.unclassified.S72			0.000133138
Lachnospiraceae_UCG.010.unclassified.S242		0.0265583
Fusobacterium.unclassified.S106						0.00153758
Phascolarctobacterium.succinatutens			0.000239465			0.0451437
Ruminiclostridium.unclassified.S276		0.0444752	0.0042808
Intestinibacter.bartlettii
Bacteroides.salyersiae				0.00883808
Slackia.isoflavoniconvertens			0.00129041
Parabacteroides.goldsteinii	0.00775742				0.00268861
Actinomyces.unclassified.S2		0.00179558	0.00274242	0.00463633
Succinivibrio.unclassified.S329			6.94e-05
Coprobacillus.cateniformis		0.00513084
CAG.352.unclassified.S260
Bifidobacterium.animalis			0.00238638
Lactobacillus.sakei		0.0400778
Senegalimassilia.unclassified.S173
Catenibacterium.mitsuokai			8.16e-05			0.00403041
Streptococcus.sobrinus	0.00573022				0.00345088
Catenisphaera.unclassified.S294
Alistipes.finegoldii	0.0223723			0.00429666
Lachnospiraceae_UCG.004.unclassified.S78		0.00697263	0.00277288			0.028199
Flavonifractor.plautii		0.0267874	0.015416
Bilophila.unclassified.S322	0.0188541	0.0187475
Acidaminococcus.intestini		0.00245902	0.0135214	0.0136116
Alloprevotella.unclassified.S32			0.0397436
Paraprevotella.xylaniphila		0.0162487				0.00146678
Bacteroides.coprophilus		2.61e-06
Butyricimonas.unclassified.S180		0.0138825
UBA1819.unclassified.S287			1.1e-14
unclassified.unclassified.S66		0.0215498	0.000325332
Roseburia.hominis			0.00940127	0.0463045
unclassified.unclassified.S59		1.53e-05	0.0128116
Coprobacillus.unclassified.S849			0.0409507
Klebsiella.unclassified.S345				0.0011346
Family_XIII_AD3011_group.unclassified.S217		1.12e-05	0.000882412		0.0479297
Howardella.unclassified.S74		0.000797952	0.000127473
Prevotellaceae_UCG.001.unclassified.S185
Lactobacillus.ruminis		0.0435009
Anaerococcus.unclassified.S61
Negativibacillus.unclassified.S269	0.000583892	0.0423515
Enterorhabdus.unclassified.S171			0.00010252
Haemophilus.unclassified.S151				4.53e-05
Anaerococcus.vaginalis
unclassified.unclassified.S360
unclassified.unclassified.S37			0.00280042
Bifidobacterium.angulatum
Merdibacter.unclassified.S304			0.000308543
unclassified.unclassified.S35		0.0496319
Citrobacter.unclassified.S341			0.0140009	0.0467906
Alistipes.massiliensis
unclassified.unclassified.S318					0.0132385
Blautia.stercoris
Parabacteroides.johnsonii	0.00469899	0.00290429		0.0355999	0.0205454
unclassified.unclassified.S195			0.00286			0.0134913
unclassified.unclassified.S197			0.000627894
Eggerthella.lenta			1.85e-05
unclassified.unclassified.S358						0.0424681
Butyricimonas.virosa
Bacteroides.ovatus
Cloacibacillus.porcorum
Intestinimonas.unclassified.S268		0.024306
Turicibacter.sanguinis		0.012243
Prevotella.disiens
Ruminococcaceae_UCG.008.unclassified.S281		0.0291601		0.000130629
Alistipes.indistinctus		0.0199001
Senegalimassilia.anaerobia
Streptococcus.salivarius
Intestinibacter.unclassified.S818
Lachnospiraceae_UCG.001.unclassified.S240				0.0256142
Blautia.glucerasea
Veillonella.unclassified.S104				2.19e-05
Victivallis.unclassified.S320
Negativibacillus.massiliensis				0.00239339
Acidaminococcus.unclassified.S307		0.00185963	0.00136647	0.00648585
Streptococcus.parasanguinis	0.0399142			0.0057057
Bacteroides.nordii
Eggerthella.unclassified.S170	0.0396025		0.00264125
Sellimonas.intestinalis
Haemophilus.parainfluenzae			0.0448877		0.0179332
Pygmaiobacter.unclassified.S275			0.000368153
Eisenbergiella.unclassified.S226	0.00467689		6.92e-05
Adlercreutzia.unclassified.S168			0.00318492
Anaeroplasma.unclassified.S356
Faecalicoccus.pleomorphus
Acidaminococcus.fermentans	0.0159994				0.00764828
Lachnospiraceae_FCS020_group.unclassified.S235
unclassified.unclassified.S162
Cloacibacillus.unclassified.S353			0.0476835
Marvinbryantia.unclassified.S244		0.0231082
Fusobacterium.mortiferum
Veillonella.atypica				0.00182231
Faecalicoccus.unclassified.S299
Faecalitalea.unclassified.S300
Megasphaera.massiliensis			0.0159693
Turicibacter.unclassified.S305		7.08e-05				0.011
Parvimonas.unclassified.S67						0.00800254
Enorma.massiliensis
Fusobacterium.nucleatum
Terrisporobacter.unclassified.S254		0.00658651	0.0374521
unclassified.unclassified.S210			0.0262961	0.0260651
Lactobacillus.reuteri				0.022245
Fournierella.unclassified.S266					0.00426901
Bacteroides.faecis
Anaerosporobacter.unclassified.S674
Veillonella.dispar				0.00164173
Dialister.succinatiphilus			0.0446029
Megasphaera.unclassified.S101		0.00861906	1.2e-05	0.0108961
unclassified.unclassified.S325
unclassified.unclassified.S357		0.000660925	0.00276554		0.0225457
Eisenbergiella.massiliensis					0.0304523
Eisenbergiella.tayi			0.00402842
Prevotella.timonensis	0.0417074
Sellimonas.unclassified.S246			0.00185358
Slackia.unclassified.S25		0.000668503	0.0203685
Flavonifractor.unclassified.S265			0.0050966
Collinsella.tanakaei
Ruminococcaceae_UCG.010.unclassified.S93			0.0329752		0.00568902
Raoultella.unclassified.S347
Sutterella.wadsworthensis			0.00458656	0.0492524
Campylobacter.unclassified.S49
Family_XIII_UCG.001.unclassified.S64		1.62e-05
Olsenella.unclassified.S24
Lactococcus.unclassified.S205
Mogibacterium.unclassified.S65		0.000215196	0.000344083	0.00694043
Solobacterium.moorei			0.0161313
Alistipes.ihumii
Weissella.unclassified.S204
Actinomyces.odontolyticus		0.00290985
Parvimonas.micra
Lactobacillus.oris				0.00525683
Escherichia.coli
Parasutterella.secunda
Ruminococcus.callidus
Peptococcus.unclassified.S249
Coriobacteriaceae_UCG.003.unclassified.S821
Holdemania.unclassified.S302
Erysipelotrichaceae_UCG.004.unclassified.S298		0.00901309	0.0266414
Oxalobacter.unclassified.S333			0.00735812
Granulicatella.unclassified.S199			0.0417925	0.0290369
Alistipes.senegalensis
Shuttleworthia.unclassified.S82			1.02e-05
GCA.900066575.unclassified.S230					0.00792349
Hungatella.hathewayi	0.00612142
Lachnospiraceae_UCG.003.unclassified.S241				0.000599209
Holdemania.filiformis
Peptoniphilus.unclassified.S68
Ezakiella.unclassified.S62	0.0134693		0.0374932
Bifidobacterium.dentium	0.0169772			0.00149874	0.0445704
unclassified.unclassified.S587
Oscillospira.unclassified.S271		0.0457518
Veillonella.parvula
Solobacterium.unclassified.S99			0.00842126		0.0266183
Gardnerella.vaginalis			0.00142396
Mailhella.unclassified.S324		0.00855842
Porphyromonas.unclassified.S30	0.0281913		0.0160499
Tyzzerella.nexilis
Lachnospiraceae_NK3A20_group.unclassified.S401
Sanguibacteroides.justesenii
Oribacterium.unclassified.S81			0.0252903
Blautia.hydrogenotrophica
DTU089.unclassified.S263	0.00877458		0.00743371
Odoribacter.laneus
Finegoldia.unclassified.S671
DNF00809.unclassified.S462					0.00514962
Collinsella.bouchesdurhonensis					0.0130671	0.00659068
Prevotellaceae_UCG.003.unclassified.S186				0.00762546
unclassified.unclassified.S250
Adlercreutzia.equolifaciens
Alloscardovia.omnicolens			0.0406291	0.00336889
Libanicoccus.unclassified.S831			0.00358364
Enterobacter.unclassified.S342	0.0207235
Peptostreptococcus.stomatis
Alistipes.timonensis
CHKCI002.unclassified.S169			0.0336276
Gordonibacter.unclassified.S172		0.00408767	0.00193634
Lachnospiraceae_UCG.001.bacterium
Streptococcus.anginosus				0.0317583
Dielma.unclassified.S295			0.0093493
UC5.1.2E3.unclassified.S248			0.00258739
unclassified.unclassified.S288
Erysipelotrichaceae_UCG.006.unclassified.S98
Lachnospiraceae_FCS020_group.bacterium	0.0399652	0.0326508
Desulfovibrio.fairfieldensis
Lachnospiraceae_AC2044_group.unclassified.S234				0.0393071
Cerasicoccus.unclassified.S359		0.0143957			0.016015
Gemella.unclassified.S51
Defluviitaleaceae_UCG.011.unclassified.S60			5.96e-05
unclassified.unclassified.S319
Bacteroides.intestinalis
Sanguibacteroides.unclassified.S181
unclassified.unclassified.S349		0.0365726		0.0113919
Clostridium.disporicum		0.0244993		0.0203878
Pediococcus.unclassified.S908
Anaerotruncus.unclassified.S257			0.00674371
Allisonella.unclassified.S311			3.18e-09	0.00979068	0.0319908
Coprobacter.secundus	0.0459686
GCA.900066225.unclassified.S267			1.15e-07
unclassified.unclassified.S376					0.0200836
Bifidobacterium.breve
Sneathia.unclassified.S110			0.00658722	0.0483463
Synergistes.unclassified.S355			0.00119404
Caproiciproducens.unclassified.S262		8.77e-06
unclassified.unclassified.S103					0.0460403
Peptoniphilus.lacrimalis
Eubacterium.unclassified.S214			0.010885
Victivallis.vadensis		0.0434708	0.0215826
Finegoldia.magna	0.0150263
Hungatella.unclassified.S232
Ruminococcaceae_UCG.009.unclassified.S282				0.0142199
Romboutsia.sedimentorum		0.000243868
Lachnospiraceae_UCG.008.unclassified.S79	0.0480313
Epulopiscium.unclassified.S227		0.00106412
Enorma.unclassified.S832		0.0337207	0.00632244
Allisonella.histaminiformans	0.0218133		0.00533389	0.0217689
unclassified.unclassified.S118		6.88e-05
Peptostreptococcus.unclassified.S87
Mitsuokella.unclassified.S316			3.97e-05
Cloacibacillus.evryensis			0.00976641
Corynebacterium.unclassified.S7
Leuconostoc.unclassified.S203	0.0119599	0.00856929
Clostridium.paraputrificum
S5.A14a.unclassified.S218
Ruminococcaceae_UCG.007.unclassified.S280			0.0481144
Hafnia.Obesumbacterium.unclassified.S344
Leuconostoc.carnosum
Lactobacillus.vaginalis
Sphingomonas.unclassified.S141
unclassified.unclassified.S164			0.016158
unclassified.unclassified.S160
unclassified.unclassified.S45			0.0141419
unclassified.unclassified.S143
Prevotella.corporis
FD2005.unclassified.S228
Cuneatibacter.unclassified.S224
Gardnerella.unclassified.S365			0.00110827	0.0135983
Mitsuokella.jalaludinii			0.0170872
Elusimicrobium.unclassified.S198
unclassified.unclassified.S317
unclassified.unclassified.S337
Prevotellaceae_Ga6A1_group.unclassified.S183				0.0269492
Pyramidobacter.unclassified.S354
unclassified.unclassified.S330			0.0476195
CAG.873.unclassified.S835				0.000652289	0.0467755
Succiniclasticum.unclassified.S309
Megamonas.funiformis
Clostridium.tertium
Peptostreptococcus.anaerobius	0.0147836
Peptoclostridium.unclassified.S921		0.0198236
Ruminococcus.champanellensis
Desulfovibrio.piger
Anaerovibrio.unclassified.S313
Klebsiella.pneumoniae
Succinatimonas.unclassified.S328
Pseudoscardovia.unclassified.S163		0.00281638				0.000855096
Z20.unclassified.S922
Bacteroides.fluxus
Prevotella.stercorea
Labrys.unclassified.S958		1.95e-09
Mesorhizobium.loti		0.000271288

## Sheet: Data S6
Legend:	Data S6. Table of species found as differentially abundant according to the number of polyps, and the significance values (P-value < 0.05). Samples with missing metadata were not considered in this analysis. (n=2,565).
	P-value
Bacteroides.vulgatus	0.0305751
Holdemanella.unclassified.S301	0.0364416
Phascolarctobacterium.faecium	0.0240358
Bacteroides.caccae	0.00173751
Blautia.massiliensis	0.04196
Lachnospira.unclassified.S233	0.0103264
Dorea.formicigenerans	0.0279439
Lachnospiraceae_ND3007_group.unclassified.S237	0.0107927
Odoribacter.splanchnicus	0.0475884
Bacteroides.clarus	0.0237048
Christensenellaceae_R.7_group.unclassified.S209	0.0371881
Ruminococcaceae_UCG.005.unclassified.S92	0.0192559
Parabacteroides.goldsteinii	0.032053
Streptococcus.sobrinus	0.000210072
Negativibacillus.unclassified.S269	0.00784926
Bifidobacterium.angulatum	0.0308956
Eggerthella.lenta	0.0339714
Intestinimonas.unclassified.S268	0.0392892
Haemophilus.parainfluenzae	0.0184621
unclassified.unclassified.S162	0.0210948
Enorma.massiliensis	0.0191442
Lactobacillus.reuteri	0.0226135
Fournierella.unclassified.S266	0.0394538
Ruminococcaceae_UCG.010.unclassified.S93	0.012682
GCA.900066575.unclassified.S230	0.0169495
Solobacterium.unclassified.S99	0.0329165
DNF00809.unclassified.S462	0.0197606
Collinsella.bouchesdurhonensis	0.00516452
Allisonella.unclassified.S311	0.0158821
GCA.900066225.unclassified.S267	0.0270467
unclassified.unclassified.S103	0.033378
Lactobacillus.vaginalis	0.0217708
Peptoclostridium.unclassified.S921	0.0373822

## Sheet: Data S7
Legend:	Data S7. List of differentially abundant OG according to the diagnosis and the significance values (P-value < 0.05).
	Dx
K00035	0.0250589
K00041	0.0406672
K00054	0.0185875
K00088	0.0128414
K00105	0.0193937
K00286	0.0295875
K00317	0.00938365
K00324	0.0233753
K00325	0.0233779
K00364	0.0413456
K00383	0.0317679
K00549	0.0409528
K00595	0.0169292
K00687	0.0133669
K00689	0.00949051
K00705	0.0438627
K00768	0.0229352
K00793	0.0434275
K00826	0.0376974
K00848	0.0153904
K00850	0.020513
K00852	0.0421181
K00858	0.0134327
K00859	0.0245012
K00867	0.00752357
K00869	0.0166119
K00872	0.00567315
K00874	0.0250804
K00931	0.0303427
K00938	0.028221
K00943	0.0222144
K00956	0.0351051
K00957	0.0165658
K00962	0.0350882
K00963	0.0146086
K00983	0.0318781
K00997	0.0400049
K01071	0.0135359
K01078	0.00882359
K01120	0.0143384
K01183	0.0136554
K01210	0.0327145
K01220	0.0256827
K01227	0.0128407
K01236	0.0235988
K01338	0.0338055
K01358	0.0490332
K01364	0.00933285
K01496	0.0491237
K01518	0.0132911
K01524	0.0400279
K01541	0.00669113
K01595	0.0361687
K01597	0.0157096
K01598	0.0129361
K01635	0.0264215
K01641	0.0196244
K01654	0.0316216
K01662	0.0256278
K01666	0.0475987
K01685	0.0479399
K01686	0.0188712
K01734	0.0355367
K01736	0.0377788
K01812	0.0288508
K01815	0.03139
K01834	0.0452885
K01867	0.0429525
K01869	0.034884
K01883	0.0296549
K01892	0.0490721
K01907	0.0170022
K01914	0.0165004
K01922	0.0124924
K01925	0.0289894
K01929	0.0202076
K01972	0.0354943
K02071	0.0268669
K02072	0.0372687
K02073	0.0363319
K02188	0.0165228
K02190	0.0408337
K02224	0.0231707
K02227	0.03003
K02231	0.0189735
K02232	0.0256881
K02233	0.0202101
K02313	0.0497366
K02335	0.0351942
K02343	0.0165893
K02424	0.0126372
K02563	0.0144492
K02637	0.0116181
K02690	0.0307925
K02757	0.0129685
K02786	0.0297316
K02869	0.0178762
K02911	0.0397719
K02913	0.0102508
K02916	0.0310432
K02929	0.0129685
K02961	0.0410339
K02988	0.0470842
K03073	0.027358
K03081	0.011759
K03082	0.0130953
K03106	0.049535
K03110	0.0321842
K03332	0.0126925
K03342	0.0131876
K03366	0.0251026
K03392	0.0216675
K03394	0.0214815
K03429	0.0193018
K03470	0.0345249
K03575	0.026881
K03584	0.041948
K03601	0.0432303
K03602	0.0305366
K03693	0.012805
K03723	0.013474
K03767	0.0260163
K03980	0.0335542
K04720	0.0230326
K04800	0.0267663
K04802	0.00860509
K05351	0.043032
K05362	0.0126357
K05363	0.011253
K05366	0.0258273
K05575	0.0129685
K05823	0.0305893
K05988	0.0174781
K07636	0.0446749
K07646	0.0387192
K07650	0.0120826
K07654	0.0181933
K07672	0.00824386
K07706	0.0270171
K07707	0.0150061
K07716	0.0322981
K07778	0.00697244
K08372	0.0292435
K09695	0.00955169
K09812	0.0160161
K09814	0.0129685
K09883	0.0275522
K10005	0.0297831
K10007	0.0343677
K10008	0.0355909
K10009	0.0344746
K10022	0.0132381
K10353	0.0362965
K10681	0.0327907
K10682	0.0336288
K10697	0.0254779
K11040	0.0130659
K11050	0.00556064
K11051	0.00612703
K11617	0.0258745
K11618	0.0293621
K11634	0.0256892
K11704	0.0100331
K11705	0.0104571
K11706	0.00987386
K11717	0.0288549
K11753	0.0184946
K11754	0.00575759
K12251	0.0288748
K12292	0.0154821
K12293	0.0114105
K12294	0.0126112
K12295	0.0126582
K12296	0.0121521
K12415	0.0126126
K12555	0.0272073
K12556	0.0119532
K12960	0.0424154
K12972	0.0497202
K13732	0.0129685
K13925	0.0123677
K13953	0.0076822
K14656	0.0129685
K14982	0.0144081
K14983	0.00812546
K14988	0.0139401
K14989	0.0379686
K15894	0.0286011
K16045	0.0129685

## Sheet: Data S8
Legend:	Data S8. Summary of the significant results obtained when applying multiple comparisons between diagnoses. Significant p values are reported (Tukey test, p.adjusted < 0.05). The p-value has the sign of the corresponding effect size, indicating the direction of the difference.
	CRC - Carcinoma in situ	LNAIR - Carcinoma in situ	LRA - Carcinoma in situ	LRB - Carcinoma in situ	LRI - Carcinoma in situ	Negative - Carcinoma in situ	LNAIR - CRC	LRA - CRC	LRB - CRC	LRI - CRC	Negative - CRC	LRA - LNAIR	LRB - LNAIR	LRI - LNAIR	Negative - LNAIR	LRB - LRA	LRI - LRA	Negative - LRA	LRI - LRB	Negative - LRB	Negative - LRI
K00035	NA	NA	NA	NA	NA	NA	NA	NA	NA	NA	NA	-0.0158369	NA	NA	NA	NA	NA	NA	NA	NA	NA
K00041	NA	NA	NA	NA	NA	NA	NA	NA	NA	NA	NA	NA	NA	NA	NA	NA	NA	NA	NA	NA	NA
K00054	NA	NA	NA	NA	NA	NA	NA	NA	NA	NA	NA	NA	NA	NA	NA	NA	NA	NA	NA	NA	NA
K00088	NA	NA	NA	NA	NA	NA	NA	NA	NA	NA	NA	NA	NA	NA	NA	NA	0.0315381	NA	NA	NA	NA
K00105	NA	NA	NA	NA	NA	NA	NA	NA	NA	NA	NA	-0.0409865	NA	NA	NA	NA	NA	NA	NA	NA	NA
K00286	NA	NA	NA	NA	NA	NA	NA	NA	NA	NA	NA	NA	NA	NA	NA	NA	NA	NA	NA	NA	NA
K00317	NA	NA	NA	NA	NA	NA	NA	NA	NA	NA	NA	-0.0144695	NA	NA	NA	NA	NA	NA	NA	NA	NA
K00324	NA	NA	NA	NA	NA	NA	NA	NA	NA	NA	NA	NA	NA	NA	NA	NA	NA	NA	NA	NA	NA
K00325	NA	NA	NA	NA	NA	NA	NA	NA	NA	NA	NA	NA	NA	NA	NA	NA	NA	NA	NA	NA	NA
K00364	NA	NA	NA	NA	NA	NA	NA	NA	NA	NA	NA	NA	NA	NA	NA	NA	NA	NA	NA	NA	NA
K00383	NA	NA	NA	NA	NA	NA	NA	NA	NA	NA	NA	-0.0287775	NA	NA	NA	NA	NA	NA	NA	NA	NA
K00549	NA	NA	NA	NA	NA	NA	NA	NA	NA	NA	NA	NA	NA	NA	NA	NA	NA	NA	NA	NA	NA
K00595	NA	NA	NA	NA	NA	NA	NA	NA	NA	NA	NA	NA	NA	NA	NA	-0.0381316	NA	NA	NA	NA	NA
K00687	NA	NA	NA	NA	NA	NA	NA	NA	NA	NA	NA	-0.0303905	NA	NA	NA	NA	NA	NA	NA	NA	NA
K00689	NA	NA	NA	NA	NA	NA	NA	NA	NA	NA	NA	-0.00353409	NA	NA	NA	NA	NA	NA	NA	NA	NA
K00705	NA	NA	NA	NA	NA	NA	NA	NA	NA	NA	NA	NA	NA	NA	NA	NA	NA	NA	NA	NA	NA
K00768	NA	NA	NA	NA	NA	NA	NA	NA	NA	NA	NA	NA	NA	NA	NA	NA	NA	NA	NA	NA	NA
K00793	NA	NA	NA	NA	NA	NA	NA	NA	NA	NA	NA	NA	NA	NA	NA	NA	NA	NA	NA	NA	0.0488144
K00826	NA	NA	NA	NA	NA	NA	NA	NA	NA	NA	NA	NA	NA	NA	NA	NA	NA	NA	NA	NA	NA
K00848	NA	NA	NA	NA	NA	NA	NA	NA	NA	NA	NA	NA	NA	NA	NA	NA	NA	NA	NA	NA	NA
K00850	NA	NA	NA	NA	NA	NA	NA	NA	NA	NA	NA	NA	NA	NA	NA	NA	-0.0207415	NA	NA	NA	NA
K00852	NA	NA	NA	NA	NA	NA	NA	NA	NA	NA	NA	NA	NA	NA	NA	NA	NA	NA	NA	NA	NA
K00858	NA	NA	NA	NA	NA	NA	NA	NA	NA	NA	NA	NA	NA	NA	NA	NA	0.0176945	NA	NA	NA	NA
K00859	NA	NA	NA	NA	NA	NA	NA	NA	NA	NA	NA	NA	NA	NA	NA	NA	0.0388101	NA	NA	NA	NA
K00867	NA	NA	NA	NA	NA	NA	0.0284022	NA	NA	NA	NA	-0.0101817	NA	NA	NA	NA	NA	NA	NA	NA	NA
K00869	NA	NA	NA	NA	NA	NA	NA	NA	NA	NA	NA	NA	NA	NA	NA	NA	NA	NA	NA	NA	NA
K00872	NA	NA	NA	NA	NA	NA	NA	NA	NA	NA	NA	NA	NA	NA	NA	NA	0.0225243	NA	NA	NA	NA
K00874	NA	NA	NA	NA	NA	NA	NA	NA	NA	NA	NA	NA	NA	NA	NA	NA	NA	NA	NA	NA	NA
K00931	NA	NA	NA	NA	NA	NA	NA	NA	NA	NA	NA	NA	NA	NA	NA	NA	NA	NA	NA	NA	NA
K00938	NA	NA	NA	NA	NA	NA	NA	NA	NA	NA	NA	-0.0408129	NA	NA	NA	NA	NA	NA	NA	NA	NA
K00943	NA	NA	NA	NA	NA	NA	NA	NA	NA	NA	NA	NA	NA	NA	NA	NA	NA	NA	NA	NA	NA
K00956	NA	NA	NA	NA	NA	NA	NA	NA	NA	NA	NA	NA	NA	NA	NA	NA	NA	NA	NA	NA	NA
K00957	NA	NA	NA	NA	NA	NA	NA	NA	NA	NA	NA	NA	NA	NA	NA	NA	NA	NA	NA	NA	NA
K00962	NA	NA	NA	NA	NA	NA	NA	NA	NA	NA	NA	NA	NA	NA	NA	NA	NA	NA	NA	NA	NA
K00963	NA	NA	NA	NA	NA	NA	NA	NA	NA	NA	NA	NA	NA	NA	NA	NA	0.0172576	NA	NA	NA	NA
K00983	NA	NA	NA	NA	NA	NA	NA	NA	NA	NA	NA	NA	NA	NA	NA	NA	NA	NA	NA	NA	NA
K00997	NA	NA	NA	NA	NA	NA	NA	NA	NA	NA	NA	NA	NA	NA	NA	NA	NA	NA	NA	NA	NA
K01071	NA	NA	NA	NA	NA	NA	NA	NA	NA	NA	NA	-0.00961368	NA	NA	NA	NA	NA	NA	NA	NA	NA
K01078	NA	NA	NA	NA	NA	NA	NA	NA	NA	NA	NA	-0.030408	NA	NA	NA	NA	NA	NA	NA	NA	NA
K01120	NA	NA	NA	NA	NA	NA	NA	NA	NA	NA	NA	NA	NA	NA	NA	NA	NA	NA	NA	NA	NA
K01183	NA	NA	NA	NA	NA	NA	NA	NA	NA	NA	NA	NA	NA	NA	NA	NA	NA	NA	NA	NA	NA
K01210	NA	NA	NA	NA	NA	NA	NA	NA	NA	NA	NA	NA	NA	NA	NA	NA	NA	NA	NA	NA	NA
K01220	NA	NA	NA	NA	NA	NA	NA	NA	NA	NA	NA	NA	NA	NA	NA	NA	NA	NA	NA	NA	NA
K01227	NA	NA	NA	NA	NA	NA	NA	NA	NA	NA	NA	-0.0329279	NA	NA	NA	NA	NA	NA	NA	NA	NA
K01236	NA	NA	NA	NA	NA	NA	NA	NA	-0.0383319	NA	-0.00417244	NA	NA	NA	NA	NA	NA	NA	NA	NA	NA
K01338	NA	NA	NA	NA	NA	NA	NA	NA	NA	NA	NA	NA	NA	NA	NA	NA	NA	NA	NA	NA	NA
K01358	NA	NA	NA	NA	NA	NA	NA	NA	NA	NA	NA	NA	NA	NA	NA	NA	NA	NA	NA	NA	NA
K01364	NA	NA	NA	NA	NA	NA	NA	NA	NA	NA	NA	-0.018578	NA	NA	NA	NA	NA	NA	NA	NA	NA
K01496	NA	NA	NA	NA	NA	NA	NA	NA	NA	NA	NA	NA	NA	NA	NA	NA	NA	NA	NA	NA	NA
K01518	NA	NA	NA	NA	NA	NA	NA	NA	NA	NA	NA	-0.0470006	NA	NA	NA	NA	NA	NA	NA	NA	NA
K01524	NA	NA	NA	NA	NA	NA	NA	NA	NA	NA	NA	NA	NA	NA	NA	NA	NA	NA	NA	NA	NA
K01541	NA	NA	NA	NA	NA	NA	NA	NA	NA	NA	NA	-0.0324411	NA	NA	NA	0.02398	NA	NA	NA	NA	NA
K01595	NA	NA	NA	NA	NA	NA	NA	NA	NA	NA	NA	NA	NA	NA	NA	NA	NA	NA	NA	NA	NA
K01597	NA	NA	NA	NA	NA	NA	NA	NA	NA	NA	NA	NA	NA	NA	NA	NA	NA	NA	NA	NA	NA
K01598	NA	NA	NA	NA	NA	NA	NA	NA	NA	NA	NA	-0.0366518	NA	NA	NA	NA	NA	NA	NA	NA	NA
K01635	NA	NA	NA	NA	NA	NA	NA	NA	NA	NA	NA	-0.0465779	NA	NA	NA	NA	NA	NA	NA	NA	NA
K01641	NA	NA	NA	NA	NA	NA	NA	NA	NA	NA	NA	NA	NA	NA	NA	NA	NA	NA	NA	NA	NA
K01654	NA	NA	NA	NA	NA	NA	NA	NA	NA	NA	NA	NA	NA	NA	NA	NA	NA	NA	NA	NA	NA
K01662	NA	NA	NA	NA	NA	NA	NA	NA	NA	NA	NA	NA	NA	NA	NA	NA	NA	NA	NA	NA	NA
K01666	NA	NA	NA	NA	NA	NA	NA	NA	NA	NA	NA	NA	NA	NA	NA	NA	NA	NA	NA	NA	NA
K01685	NA	NA	NA	NA	NA	NA	NA	NA	NA	NA	NA	NA	NA	NA	NA	NA	NA	NA	NA	NA	NA
K01686	NA	NA	NA	NA	NA	NA	NA	NA	NA	NA	NA	NA	NA	NA	NA	NA	NA	NA	NA	NA	NA
K01734	NA	NA	NA	NA	NA	NA	NA	NA	NA	NA	NA	NA	NA	NA	NA	NA	NA	NA	NA	NA	NA
K01736	NA	NA	NA	NA	NA	NA	NA	NA	NA	NA	NA	NA	NA	NA	NA	NA	NA	NA	NA	NA	NA
K01812	NA	NA	NA	NA	NA	NA	NA	NA	NA	NA	NA	NA	NA	NA	NA	NA	NA	NA	NA	NA	NA
K01815	NA	NA	NA	NA	NA	NA	NA	NA	NA	NA	NA	NA	NA	NA	NA	NA	NA	NA	NA	NA	NA
K01834	NA	NA	NA	NA	NA	NA	NA	NA	NA	NA	NA	NA	NA	NA	NA	NA	NA	NA	NA	NA	NA
K01867	NA	NA	NA	NA	NA	NA	NA	NA	NA	NA	NA	NA	NA	NA	NA	NA	NA	NA	NA	NA	NA
K01869	NA	NA	NA	NA	NA	NA	NA	NA	NA	NA	NA	NA	NA	NA	NA	NA	NA	NA	NA	NA	NA
K01883	NA	NA	NA	NA	NA	NA	NA	NA	NA	NA	NA	NA	NA	NA	NA	NA	NA	NA	NA	NA	NA
K01892	NA	NA	NA	NA	NA	NA	NA	NA	NA	NA	NA	NA	NA	NA	NA	NA	NA	NA	NA	NA	NA
K01907	NA	NA	NA	NA	NA	NA	NA	NA	NA	NA	NA	NA	NA	NA	NA	NA	NA	NA	NA	NA	NA
K01914	NA	NA	NA	NA	NA	NA	NA	NA	NA	NA	NA	NA	NA	NA	NA	NA	NA	NA	NA	NA	NA
K01922	NA	NA	NA	NA	NA	NA	NA	NA	NA	NA	NA	-0.0361423	NA	NA	NA	NA	NA	NA	NA	NA	NA
K01925	NA	NA	NA	NA	NA	NA	NA	NA	NA	NA	NA	NA	NA	NA	NA	NA	NA	NA	NA	NA	NA
K01929	NA	NA	NA	NA	NA	NA	NA	NA	NA	NA	NA	NA	NA	NA	NA	NA	NA	NA	NA	NA	NA
K01972	NA	NA	NA	NA	NA	NA	NA	NA	NA	NA	NA	NA	NA	NA	NA	NA	NA	NA	NA	NA	NA
K02071	NA	NA	NA	NA	NA	NA	NA	NA	NA	NA	NA	NA	NA	NA	NA	NA	NA	NA	NA	NA	NA
K02072	NA	NA	NA	NA	NA	NA	NA	NA	NA	NA	NA	NA	NA	NA	NA	NA	NA	NA	NA	NA	NA
K02073	NA	NA	NA	NA	NA	NA	NA	NA	NA	NA	NA	NA	NA	NA	NA	NA	NA	NA	NA	NA	NA
K02188	NA	NA	NA	NA	NA	NA	NA	NA	NA	NA	NA	NA	NA	NA	NA	NA	NA	NA	NA	NA	NA
K02190	NA	NA	NA	NA	NA	NA	NA	NA	NA	NA	NA	NA	NA	NA	NA	NA	NA	NA	NA	NA	NA
K02224	NA	NA	NA	NA	NA	NA	NA	NA	NA	NA	NA	NA	NA	NA	NA	-0.0481638	NA	NA	NA	NA	NA
K02227	NA	NA	NA	NA	NA	NA	NA	NA	NA	NA	NA	NA	NA	NA	NA	NA	NA	NA	NA	NA	NA
K02231	NA	NA	NA	NA	NA	NA	NA	NA	NA	NA	NA	NA	NA	NA	NA	NA	-0.0458749	NA	NA	NA	NA
K02232	NA	NA	NA	NA	NA	NA	NA	NA	NA	NA	NA	NA	NA	NA	NA	NA	-0.0376223	NA	NA	NA	NA
K02233	NA	NA	NA	NA	NA	NA	NA	NA	NA	NA	NA	NA	NA	NA	NA	NA	NA	NA	NA	NA	NA
K02313	NA	NA	NA	NA	NA	NA	NA	NA	NA	NA	NA	NA	NA	NA	NA	NA	0.0315396	NA	NA	NA	NA
K02335	NA	NA	NA	NA	NA	NA	NA	NA	NA	NA	NA	NA	NA	NA	NA	NA	NA	NA	NA	NA	NA
K02343	NA	NA	NA	NA	NA	NA	NA	NA	NA	NA	NA	NA	NA	NA	NA	NA	NA	NA	NA	NA	NA
K02424	NA	NA	NA	NA	NA	NA	NA	NA	NA	NA	NA	NA	NA	NA	NA	NA	NA	NA	NA	NA	NA
K02563	NA	NA	NA	NA	NA	NA	NA	NA	NA	NA	NA	NA	NA	NA	NA	NA	0.0421294	NA	NA	NA	NA
K02637	NA	NA	NA	NA	NA	NA	NA	NA	NA	NA	NA	-0.00300662	NA	-0.0204358	NA	NA	NA	NA	NA	NA	NA
K02690	NA	NA	NA	NA	NA	NA	NA	NA	NA	NA	NA	NA	NA	NA	NA	NA	NA	NA	NA	NA	NA
K02757	NA	NA	NA	NA	NA	NA	NA	NA	NA	NA	NA	-0.0423823	NA	NA	NA	NA	NA	NA	NA	NA	NA
K02786	NA	NA	NA	NA	NA	NA	NA	NA	NA	NA	NA	NA	NA	NA	NA	NA	NA	NA	NA	NA	NA
K02869	NA	NA	NA	NA	NA	NA	NA	NA	NA	NA	NA	NA	NA	NA	NA	-0.0471119	NA	NA	NA	NA	NA
K02911	NA	NA	NA	NA	NA	NA	NA	NA	NA	NA	NA	NA	NA	NA	NA	NA	NA	NA	NA	NA	NA
K02913	NA	NA	NA	NA	NA	NA	NA	NA	NA	NA	NA	NA	NA	NA	NA	NA	NA	NA	NA	NA	NA
K02916	NA	NA	NA	NA	NA	NA	NA	NA	NA	NA	NA	NA	NA	NA	NA	0.0447116	NA	NA	NA	NA	NA
K02929	NA	NA	NA	NA	NA	NA	NA	NA	NA	NA	NA	-0.0423823	NA	NA	NA	NA	NA	NA	NA	NA	NA
K02961	NA	NA	NA	NA	NA	NA	NA	NA	NA	NA	NA	NA	NA	NA	NA	NA	NA	NA	NA	NA	NA
K02988	NA	NA	NA	NA	NA	NA	NA	NA	NA	NA	NA	NA	NA	NA	NA	NA	NA	NA	NA	NA	NA
K03073	NA	NA	NA	NA	NA	NA	NA	NA	NA	NA	NA	NA	NA	NA	NA	NA	NA	NA	NA	NA	NA
K03081	NA	NA	NA	NA	NA	NA	NA	NA	NA	NA	NA	-0.0235181	NA	NA	NA	NA	NA	NA	NA	NA	NA
K03082	NA	NA	NA	NA	NA	NA	NA	NA	NA	NA	NA	NA	NA	NA	NA	NA	NA	NA	NA	NA	NA
K03106	NA	NA	NA	NA	NA	NA	NA	NA	NA	NA	NA	NA	NA	NA	NA	NA	NA	NA	NA	NA	NA
K03110	NA	NA	NA	NA	NA	NA	NA	NA	NA	NA	NA	NA	NA	NA	NA	NA	NA	NA	NA	NA	NA
K03332	NA	NA	NA	NA	NA	NA	NA	NA	NA	NA	NA	-0.034273	NA	NA	NA	NA	NA	NA	NA	NA	NA
K03342	NA	NA	NA	NA	NA	NA	NA	NA	NA	NA	NA	-0.0330423	NA	NA	NA	NA	NA	NA	NA	NA	NA
K03366	NA	NA	NA	NA	NA	NA	NA	NA	NA	NA	NA	NA	NA	NA	NA	NA	0.0437715	NA	NA	NA	NA
K03392	NA	NA	NA	NA	NA	NA	NA	NA	NA	NA	NA	-0.0438882	NA	NA	NA	NA	NA	NA	NA	NA	NA
K03394	NA	NA	NA	NA	NA	NA	NA	NA	NA	NA	NA	NA	NA	NA	NA	-0.0327083	-0.0489522	NA	NA	NA	NA
K03429	NA	NA	NA	NA	NA	NA	0.0253792	NA	NA	NA	NA	-0.0377054	NA	NA	NA	NA	NA	NA	NA	NA	NA
K03470	NA	NA	NA	NA	NA	NA	NA	NA	NA	NA	NA	NA	NA	NA	NA	NA	NA	NA	NA	NA	NA
K03575	NA	NA	NA	NA	NA	NA	NA	NA	NA	NA	NA	NA	NA	NA	NA	0.0484397	0.0478149	NA	NA	NA	NA
K03584	NA	NA	NA	NA	NA	NA	NA	NA	NA	NA	NA	NA	NA	NA	NA	NA	0.0265622	NA	NA	NA	NA
K03601	NA	NA	NA	NA	NA	NA	NA	NA	NA	NA	NA	NA	NA	NA	NA	NA	NA	NA	NA	NA	NA
K03602	NA	NA	NA	NA	NA	NA	NA	NA	NA	NA	NA	NA	NA	NA	NA	NA	NA	NA	NA	NA	NA
K03693	NA	NA	NA	NA	NA	NA	NA	NA	NA	NA	NA	-0.0257852	NA	NA	NA	NA	NA	NA	NA	NA	NA
K03723	NA	NA	NA	NA	NA	NA	NA	NA	NA	NA	NA	NA	NA	NA	NA	NA	0.0353517	NA	NA	NA	NA
K03767	NA	NA	NA	NA	NA	NA	NA	NA	NA	NA	NA	NA	NA	NA	NA	NA	0.0374006	NA	NA	NA	NA
K03980	NA	NA	NA	NA	NA	NA	NA	NA	NA	NA	NA	NA	NA	NA	NA	NA	NA	NA	NA	NA	NA
K04720	NA	NA	NA	NA	NA	NA	NA	NA	NA	NA	NA	NA	NA	NA	NA	NA	NA	NA	NA	NA	NA
K04800	NA	NA	NA	NA	NA	NA	NA	NA	NA	NA	NA	NA	NA	NA	NA	NA	NA	NA	NA	NA	NA
K04802	NA	NA	NA	NA	NA	NA	NA	NA	NA	NA	NA	-0.00296569	NA	-0.0450241	NA	NA	NA	NA	NA	NA	NA
K05351	NA	NA	NA	NA	NA	NA	NA	NA	NA	NA	NA	NA	NA	NA	NA	NA	NA	NA	NA	NA	NA
K05362	NA	NA	NA	NA	NA	NA	NA	NA	NA	NA	NA	-0.0358935	NA	NA	NA	NA	NA	NA	NA	NA	NA
K05363	NA	NA	NA	NA	NA	NA	NA	NA	NA	NA	NA	-0.0278948	NA	NA	NA	NA	NA	NA	NA	NA	NA
K05366	NA	NA	NA	NA	NA	NA	NA	NA	NA	NA	NA	NA	NA	NA	NA	NA	NA	NA	NA	NA	NA
K05575	NA	NA	NA	NA	NA	NA	NA	NA	NA	NA	NA	-0.0423823	NA	NA	NA	NA	NA	NA	NA	NA	NA
K05823	NA	NA	NA	NA	NA	NA	NA	NA	NA	NA	NA	-0.0469962	NA	NA	NA	NA	NA	NA	NA	NA	NA
K05988	NA	NA	NA	NA	NA	NA	NA	NA	NA	NA	NA	-0.0498106	NA	NA	NA	NA	NA	NA	NA	NA	NA
K07636	NA	NA	NA	NA	NA	NA	NA	NA	NA	NA	NA	NA	NA	NA	NA	NA	NA	NA	NA	NA	NA
K07646	NA	NA	NA	NA	NA	NA	NA	NA	NA	NA	NA	NA	NA	NA	NA	NA	NA	NA	NA	NA	NA
K07650	NA	NA	NA	NA	NA	NA	NA	NA	NA	NA	NA	NA	NA	NA	NA	NA	-0.0437024	NA	NA	NA	NA
K07654	NA	NA	NA	NA	NA	NA	NA	NA	NA	NA	NA	NA	NA	NA	NA	NA	0.0237702	NA	NA	NA	NA
K07672	NA	NA	NA	NA	NA	NA	NA	NA	NA	NA	NA	-0.00223812	NA	-0.0257346	NA	NA	NA	NA	NA	NA	NA
K07706	NA	NA	NA	NA	NA	NA	0.0244722	NA	NA	NA	NA	NA	NA	NA	NA	NA	NA	NA	NA	NA	NA
K07707	NA	NA	NA	NA	NA	NA	0.0247096	NA	NA	NA	NA	-0.0209004	NA	NA	NA	NA	NA	NA	NA	NA	NA
K07716	NA	NA	NA	NA	NA	NA	NA	NA	NA	NA	NA	NA	NA	NA	NA	NA	NA	NA	NA	NA	NA
K07778	NA	NA	NA	NA	NA	NA	NA	NA	NA	NA	NA	-0.0251446	NA	NA	NA	NA	NA	NA	NA	NA	NA
K08372	NA	NA	NA	NA	NA	NA	NA	NA	NA	NA	NA	NA	NA	NA	NA	NA	NA	NA	NA	NA	NA
K09695	NA	NA	NA	NA	NA	NA	0.0036298	NA	NA	NA	NA	-0.0121535	NA	-0.0386107	NA	NA	NA	NA	NA	NA	NA
K09812	NA	NA	NA	NA	NA	NA	NA	NA	NA	NA	NA	NA	NA	NA	NA	NA	NA	NA	NA	NA	NA
K09814	NA	NA	NA	NA	NA	NA	NA	NA	NA	NA	NA	-0.0423823	NA	NA	NA	NA	NA	NA	NA	NA	NA
K09883	NA	NA	NA	NA	NA	NA	NA	NA	NA	NA	NA	NA	NA	NA	NA	NA	NA	NA	NA	NA	NA
K10005	NA	NA	NA	NA	NA	NA	NA	NA	NA	NA	NA	NA	NA	NA	NA	NA	NA	NA	NA	NA	NA
K10007	NA	NA	NA	NA	NA	NA	NA	NA	NA	NA	NA	NA	NA	NA	NA	NA	NA	NA	NA	NA	NA
K10008	NA	NA	NA	NA	NA	NA	NA	NA	NA	NA	NA	NA	NA	NA	NA	NA	NA	NA	NA	NA	NA
K10009	NA	NA	NA	NA	NA	NA	NA	NA	NA	NA	NA	NA	NA	NA	NA	NA	NA	NA	NA	NA	NA
K10022	NA	NA	NA	NA	NA	NA	NA	NA	NA	NA	NA	-0.042647	NA	NA	NA	NA	NA	NA	NA	NA	NA
K10353	NA	NA	NA	NA	NA	NA	0.0317335	NA	NA	NA	NA	-0.0367818	NA	NA	NA	NA	NA	NA	NA	NA	NA
K10681	NA	NA	NA	NA	NA	NA	NA	NA	NA	NA	NA	NA	NA	NA	NA	NA	NA	NA	NA	NA	NA
K10682	NA	NA	NA	NA	NA	NA	NA	NA	NA	NA	NA	NA	NA	NA	NA	NA	NA	NA	NA	NA	NA
K10697	NA	NA	NA	NA	NA	NA	NA	NA	NA	NA	NA	NA	NA	NA	NA	NA	NA	NA	NA	NA	NA
K11040	NA	NA	NA	NA	NA	NA	NA	NA	NA	NA	NA	-0.0423055	NA	NA	NA	NA	NA	NA	NA	NA	NA
K11050	NA	NA	NA	NA	NA	NA	NA	NA	NA	NA	NA	-0.00384445	NA	-0.0446486	NA	NA	NA	NA	NA	NA	NA
K11051	NA	NA	NA	NA	NA	NA	NA	NA	NA	NA	NA	-0.00440443	NA	NA	NA	NA	NA	NA	NA	NA	NA
K11617	NA	NA	NA	NA	NA	NA	NA	NA	NA	NA	NA	NA	NA	NA	NA	NA	NA	NA	NA	NA	NA
K11618	NA	NA	NA	NA	NA	NA	NA	NA	NA	NA	NA	NA	NA	NA	NA	NA	NA	NA	NA	NA	NA
K11634	NA	NA	NA	NA	NA	NA	NA	NA	NA	NA	NA	NA	NA	NA	NA	NA	NA	NA	NA	NA	NA
K11704	NA	NA	NA	NA	NA	NA	NA	NA	NA	NA	NA	-0.0198094	NA	NA	NA	NA	NA	NA	NA	NA	NA
K11705	NA	NA	NA	NA	NA	NA	NA	NA	NA	NA	NA	-0.021305	NA	NA	NA	NA	NA	NA	NA	NA	NA
K11706	NA	NA	NA	NA	NA	NA	NA	NA	NA	NA	NA	-0.0191319	NA	NA	NA	NA	NA	NA	NA	NA	NA
K11717	NA	NA	NA	NA	NA	NA	NA	NA	NA	NA	NA	NA	NA	NA	NA	NA	NA	NA	NA	NA	NA
K11753	NA	NA	NA	NA	NA	NA	NA	NA	NA	NA	NA	NA	NA	NA	NA	NA	0.0466852	NA	NA	NA	NA
K11754	NA	NA	NA	NA	NA	NA	NA	NA	NA	NA	NA	NA	NA	NA	NA	NA	0.0130675	NA	NA	NA	NA
K12251	NA	NA	NA	NA	NA	NA	NA	NA	NA	NA	NA	NA	NA	NA	NA	NA	NA	NA	NA	NA	NA
K12292	NA	NA	NA	NA	NA	NA	NA	NA	NA	NA	NA	-0.0248845	NA	NA	NA	NA	NA	NA	NA	NA	NA
K12293	NA	NA	NA	NA	NA	NA	NA	NA	NA	NA	NA	-0.0307258	NA	NA	NA	NA	NA	NA	NA	NA	NA
K12294	NA	NA	NA	NA	NA	NA	NA	NA	NA	NA	NA	-0.0359692	NA	NA	NA	NA	NA	NA	NA	NA	NA
K12295	NA	NA	NA	NA	NA	NA	NA	NA	NA	NA	NA	-0.036662	NA	NA	NA	NA	NA	NA	NA	NA	NA
K12296	NA	NA	NA	NA	NA	NA	NA	NA	NA	NA	NA	-0.0348311	NA	NA	NA	NA	NA	NA	NA	NA	NA
K12415	NA	NA	NA	NA	NA	NA	NA	NA	NA	NA	NA	-0.0358626	NA	NA	NA	NA	NA	NA	NA	NA	NA
K12555	NA	NA	NA	NA	NA	NA	NA	NA	NA	NA	NA	-0.0318311	NA	NA	NA	NA	NA	NA	NA	NA	NA
K12556	NA	NA	NA	NA	NA	NA	NA	NA	NA	NA	NA	-0.0330837	NA	NA	NA	NA	NA	NA	NA	NA	NA
K12960	NA	NA	NA	NA	NA	NA	NA	NA	NA	NA	NA	NA	NA	NA	NA	NA	NA	NA	NA	NA	NA
K12972	NA	NA	NA	NA	NA	NA	NA	NA	NA	NA	NA	NA	NA	NA	NA	NA	NA	NA	NA	NA	NA
K13732	NA	NA	NA	NA	NA	NA	NA	NA	NA	NA	NA	-0.0423823	NA	NA	NA	NA	NA	NA	NA	NA	NA
K13925	NA	NA	NA	NA	NA	NA	NA	NA	NA	NA	NA	-0.0333859	NA	NA	NA	NA	NA	NA	NA	NA	NA
K13953	NA	NA	NA	NA	NA	NA	NA	NA	NA	NA	NA	NA	NA	NA	NA	NA	NA	NA	NA	NA	NA
K14656	NA	NA	NA	NA	NA	NA	NA	NA	NA	NA	NA	-0.0423823	NA	NA	NA	NA	NA	NA	NA	NA	NA
K14982	NA	NA	NA	NA	NA	NA	NA	NA	NA	NA	NA	-0.0351367	NA	NA	NA	NA	NA	NA	NA	NA	NA
K14983	NA	NA	NA	NA	NA	NA	NA	NA	NA	NA	NA	-0.0122416	NA	NA	NA	NA	NA	NA	NA	NA	NA
K14988	NA	NA	NA	NA	NA	NA	NA	NA	NA	NA	NA	NA	NA	NA	NA	0.0393757	NA	NA	NA	NA	NA
K14989	NA	NA	NA	NA	NA	NA	NA	NA	NA	NA	NA	NA	NA	NA	NA	NA	NA	NA	NA	NA	NA
K15894	NA	NA	NA	NA	NA	NA	NA	NA	NA	NA	NA	NA	NA	NA	NA	NA	NA	NA	NA	NA	NA
K16045	NA	NA	NA	NA	NA	NA	NA	NA	NA	NA	NA	-0.0423823	NA	NA	NA	NA	NA	NA	NA	NA	NA

## Sheet: Data S9
Legend:	Data S9. Statistics of the last 4 available rounds of results from the Catalan CRC screening in Barcelona.
Source of the data:	https://www.prevenciocolonbcn.org/ca/professionals/		Last visit 18/05/2022
	ROUND 1	ROUND 2	ROUND 3	ROUND 5	ROUND Mean
Participation (%)	79903	81777	82926	173204	104452
Positivity de la PDSOF (Program for early detection of colon and rectal cancer)	4974	4275	4306	8126	5420.25
Low risk Lesions	714	696	818	1436	916
Intermediate risk lesions			764	1558	580.5
High risk lesions	1664	1234	458	1088	1111
CRC	255	165	129	255	201
Clean explorations	2341	2180	2137	3789	2611.75
% Clinically relevant (CR)	38.5806	32.7251	31.3748	35.7002	34.5952
% Colorectal cancer (CRC)	5.12666	3.85965	2.99582	3.13808	3.78005
% Non-CR	61.4194	67.2749	68.6252	64.2998	65.4048
Simulation implementing our classifier, considering the ROUND Mean, values
Optimal solution for the magnification of CR samples:		4-4 taxa panel
Participation	104453
FIT positives	5420
Current system False positives (FP)	3523
Implementing classifier,FP	3100.24
Colonoscopies reduction	422.76
Colonoscopies current system	5420
Colonoscopies classifier	4997.24
Microbiome tests	5420
Optimal solution for the magnification of saving of unnecessary colonoscopies		FIT_filter_4-4 taxa panel_adjW
Participation	104453
FIT positives	5420
Current system False positives (FP)	3523
Implementing classifier,FP	2466.1
Colonoscopies reduction	1056.9
Colonoscopies current system	5420
Colonoscopies classifier	4363.1
Microbiome tests	4444.4
